# Supplementary material for: Integrated Analysis of Hi-C and RNA-Seq Reveals the Molecular Mechanism of Autopolyploid Growth Advantages in Pak Choi (Brassica rapa ssp. chinensis)
Source: Front Plant Sci. 2022 Jun 24;13:905202. doi: 10.3389/fpls.2022.905202 (PMC9263584; doi:10.3389/fpls.2022.905202)
Supplement: Supplementary file 2 [file Data_Sheet_2.xlsx]

## Sheet: Table S1
Table S1. Output summary and quality control of RNA-Seq
Sample	Raw reads	Clean reads	Ratio (%)	Error rate(%)	Reads base	Q20(%)	Q30(%)	GC content(%)
B. rapa (AA)_1	46813468	46130886	98.54	0.02	6.92G	98.66	95.67	46.87
B. rapa (AA)_2	41412972	40827328	98.59	0.03	6.12G	97.56	93.03	46.14
B. rapa (AA)_3	48381440	47623320	98.43	0.03	7.14G	97.76	93.53	46.34
B. rapa (AAAA)_1	48861894	48149284	98.54	0.02	7.22G	98.6	95.56	46.63
B. rapa (AAAA)_2	46583076	46000846	98.75	0.02	6.9G	98.61	95.56	47.2
B. rapa (AAAA)_3	45073424	44412566	98.53	0.02	6.66G	98.56	95.41	47.27

## Sheet: Table S2
Table S2. Summary result of clean reads mapped to reference genomes
Sample	Total mapped	Multiple mapped	Uniquely mapped	mapped to	mapped to	Non-splice reads	Splice reads
				'+'	'-'
B. rapa (AA)_1	39885508 (86.46%)	3235906 (7.01%)	36649602 (79.45%)	18316957 (39.71%)	18332645 (39.74%)	20567762 (44.59%)	16081840 (34.86%)
B. rapa (AA)_2	34940461 (85.58%)	2722276 (6.67%)	32218185 (78.91%)	16104009 (39.44%)	16114176 (39.47%)	18348757 (44.94%)	13869428 (33.97%)
B. rapa (AA)_3	41279355 (86.68%)	3291001 (6.91%)	37988354 (79.77%)	18989887 (39.88%)	18998467 (39.89%)	22135313 (46.48%)	15853041 (33.29%)
B. rapa (AAAA)_1	41849113 (86.92%)	3454324 (7.17%)	38394789 (79.74%)	19189087 (39.85%)	19205702 (39.89%)	22400688 (46.52%)	15994101 (33.22%)
B. rapa (AAAA)_2	40175820 (87.34%)	3376145 (7.34%)	36799675 (80%)	18386343 (39.97%)	18413332 (40.03%)	20734430 (45.07%)	16065245 (34.92%)
B. rapa (AAAA)_3	38781928 (87.32%)	3298905 (7.43%)	35483023 (79.89%)	17734823 (39.93%)	17748200 (39.96%)	19846585 (44.69%)	15636438 (35.21%)

## Sheet: Table S3
Table S3. Primers used in this study.
Gene ID	Primier
Bra028615	F：GTTGCTATCCAGGCTGTTCT
	R：AGCGTGAGGAAGAGCATAAC
BraA01003143	F：TTACCTCCTCTGTTCAGACCGCTAG
	R：TGCCTGTTTGCTCCTTGCTTGG
BraA09004451	F：GCCGATTGGTGAGGTTCTTGTAGG
	R：ACGGAGTGATCCTGGAGATTGTAGC
BraA05002974	F：TCAGTAAGGCTCTCCTCTCGGTTTC
	R：TCAGTAAGGCTCTCCTCTCGGTTTC
BraA05001662	F：GTACGCTCCGACCGAACCAATC
	R：AACTCACAAGCCCGAACCAAACC
BraA09002798	F：CGGAAATGCTTGGTACGCCC
	R：ACAGTCTTGGCCTTGGGAGG
BraA04001148	F：GAGACTGGCTGAGGACGAGACC
	R：AAGTCGGAGTCCCAGCAGATGAG
BraA08000594	F：TGAGCCACAATGATGAGCCAACTAC
	R：CATGCAGGAGCTTCCGTACATACAG
BraA04002224	F：GCTTCACTGCCTCTGCTTCCAC
	R：AAACCAAGAACAGGAGCGGAGATG
BraA06003976	F：GTTTACCTTCCCGTCACTCCTCAAG
	R：AACCGCACATCACATACATCCTCAC
BraA04002191	F：CGACAACACGGCCATGACTCTC
	R：CGGCAGTTCGGAAGCTGTCTAAC
BraA01003072	F：GTCCGAACACACTCCCGAAGAAC
	R：CGTCGTCGTAGAACCGAAGGAAC
BraA03005818	F：ATCACAGGAGGAGGGAGAAGGAATC
	R：GGGAGTCAGAAATGCACACCAGAG
BraA01003074	F：CGTTCGTTGAGGCTGGCTATACC
	R：TTGCCATTCCTTGAACAGTGTCTCC
BraA03005211	F：TTGACAACCAGCGATCTCAGTAACC
	R：GGCTTGCCTTCCTCATCCTCTATTC
BraA02003544	F：TGGCTGGATTTCTCTGTGGATTTGG
	R：TCACAAGTGGAAGTGCCTGAACAG

## Sheet: Table S4
Table S4. Differentially expressed genes (DEGs) between the diploid and autotetraploid pak choi.
Gene_id	fpkm (AA_1)	fpkm (AA_2)	fpkm (AA_3)	fpkm (AAAA_1)	fpkm (AAAA_2)	fpkm (AAAA_3)	readcount_AA	readcount_AAAA	log2FoldChange(AA/AAAA)	pval	padj	Gene Name	Blast swiss prot
BraA01000014	5.63885	3.85625	6.17443	0.119896	0	0	36.732	0.387433	6.5669	2.1077e-07	1.2839e-05	--	-//-
BraA01000016	32.118	25.9392	17.9094	59.53	69.6552	59.6585	120.267	375.967	-1.6444	2.813e-05	0.0010445	--	sp|P33079|A10A5_SOYBN Auxin-induced protein 10A5 OS=Glycine max PE=2 SV=1//9.28376e-32
BraA01000018	23.9976	7.61954	12.0896	27.5534	43.5973	56.2511	74.3178	267.199	-1.8461	2.0132e-05	0.000781	--	sp|P33081|AX15A_SOYBN Auxin-induced protein 15A OS=Glycine max PE=2 SV=1//3.22781e-22
BraA01000078	13.8635	6.82336	13.4958	19.6962	23.5302	21.6908	191.234	450.818	-1.2372	0.0011642	0.023834	--	sp|Q8GWG2|TPPH_ARATH Probable trehalose-phosphate phosphatase H OS=Arabidopsis thaliana GN=TPPH PE=2 SV=1//0
BraA01000079	0.590348	1.34574	0.69712	2.88702	4.04052	3.1236	11.6832	55.748	-2.2545	0.00068401	0.015505	--	sp|O65665|ERF60_ARATH Ethylene-responsive transcription factor ERF060 OS=Arabidopsis thaliana GN=ERF060 PE=2 SV=1//1.65834e-124
BraA01000082	3.3068	1.90479	1.71768	0.306192	0.565229	0.368092	56.6778	12.6041	2.1689	0.0011519	0.023625	--	sp|Q96348|INO1_BRANA Inositol-3-phosphate synthase OS=Brassica napus PE=2 SV=2//0
BraA01000089	24.2262	22.1477	21.212	0.241457	3.00867	7.05357	78.2328	14.2099	2.4609	6.5809e-05	0.0021813	--	-//-
BraA01000094	52.4083	48.6015	61.0526	117.541	132.868	162.436	1358.06	4286.45	-1.6582	1.0867e-06	5.7872e-05	--	sp|P29976|AROF_ARATH Phospho-2-dehydro-3-deoxyheptonate aldolase 1, chloroplastic OS=Arabidopsis thaliana GN=DHS1 PE=2 SV=2//0
BraA01000100	292.886	325.95	339.837	457.487	474.846	653.427	1421.81	2919.95	-1.0382	0.0019874	0.036546	--	sp|Q944J0|SPCS1_ARATH Probable signal peptidase complex subunit 1 OS=Arabidopsis thaliana GN=At2g22425 PE=2 SV=1//6.37782e-31
BraA01000126	2.71364	3.1266	2.30833	4.54377	4.13203	7.29785	80.5222	196.763	-1.289	0.0025278	0.044141	--	sp|Q9T071|HXKL2_ARATH Probable hexokinase-like 2 protein OS=Arabidopsis thaliana GN=At4g37840 PE=3 SV=1//0
BraA01000143	0.487477	0.454599	1.07041	6.27552	3.65443	2.79849	13.4637	107.904	-3.0026	0.00069126	0.015611	--	sp|Q6EJ98|BT5_ARATH BTB/POZ and TAZ domain-containing protein 5 OS=Arabidopsis thaliana GN=BT5 PE=1 SV=1//0
BraA01000202	10.2763	7.51144	9.35293	15.7461	17.7191	13.8373	213.396	465.549	-1.1254	0.0027512	0.047072	--	sp|Q8RWH9|NUP58_ARATH Nuclear pore complex protein NUP58 OS=Arabidopsis thaliana GN=NUP58 PE=1 SV=1//7.6474e-177
BraA01000216	7.12985	14.6802	9.42178	3.30093	2.33077	2.71429	198.113	67.1179	1.5616	0.001118	0.023022	--	sp|Q9SDY5|RCE1_ARATH NEDD8-conjugating enzyme Ubc12 OS=Arabidopsis thaliana GN=RCE1 PE=1 SV=1//9.38083e-117
BraA01000243	4.04189	4.47773	3.43066	0.506005	0.750603	0.703891	92.235	18.7906	2.2953	5.8326e-05	0.0019682	--	sp|Q94IB8|LCB1_ARATH Long chain base biosynthesis protein 1 OS=Arabidopsis thaliana GN=LCB1 PE=1 SV=1//0
BraA01000254	10.4394	5.83617	8.33199	2.00856	3.18482	3.3772	507.718	217.91	1.2203	0.00092858	0.019746	--	sp|Q14149|MORC3_HUMAN MORC family CW-type zinc finger protein 3 OS=Homo sapiens GN=MORC3 PE=1 SV=3//4.7527e-38
BraA01000289	45.8505	35.5232	30.8641	90.0643	80.6998	52.1676	1763.73	4456.2	-1.3372	0.0016933	0.032209	--	sp|Q42560|ACO1_ARATH Aconitate hydratase 1 OS=Arabidopsis thaliana GN=ACO1 PE=1 SV=2//5.12893e-55
BraA01000335	21.9467	24.8559	18.7455	8.95873	9.04575	7.0793	961.265	464.147	1.0504	0.0026309	0.045462	--	sp|Q93YT1|GLR32_ARATH Glutamate receptor 3.2 OS=Arabidopsis thaliana GN=GLR3.2 PE=1 SV=2//0
BraA01000348	81.0034	111.756	70.3466	35.4019	34.9224	28.0433	1159.34	547.869	1.0814	0.0018827	0.034955	--	sp|Q2S2F5|KYNB_SALRD Kynurenine formamidase OS=Salinibacter ruber (strain DSM 13855 / M31) GN=kynB PE=3 SV=1//2.0799e-19
BraA01000386	0.67696	0.123455	4.10744	10.4413	24.4819	28.9852	54.8489	841.322	-3.9391	6.8627e-08	4.5641e-06	--	sp|O23141|SPE2_ARATH Arginine decarboxylase 2 OS=Arabidopsis thaliana GN=SPE2 PE=2 SV=1//0
BraA01000387	2.24009	0.460999	7.36457	11.6991	29.4581	34.4949	97.2291	865.576	-3.1542	1.4173e-05	0.00056983	--	sp|O23141|SPE2_ARATH Arginine decarboxylase 2 OS=Arabidopsis thaliana GN=SPE2 PE=2 SV=1//0
BraA01000396	43.2554	106.487	87.4339	4.2621	7.2208	8.98003	593.07	62.6776	3.2422	3.2706e-06	0.00015453	--	sp|P24068|OCS1_MAIZE Ocs element-binding factor 1 OS=Zea mays GN=OBF1 PE=2 SV=2//1.07271e-17
BraA01000502	1.21887	1.1954	1.4241	0.0271215	0.0563245	0.498849	39.7096	7.16844	2.4698	0.0020136	0.036914	--	sp|P40781|CYPR4_CYNCA Protein CYPRO4 OS=Cynara cardunculus GN=CYPRO4 PE=2 SV=1//0
BraA01000506	0.103629	0.0393717	0.033374	1.4212	0.686388	1.57342	1.47924	39.3389	-4.733	1.9993e-06	9.9355e-05	--	sp|Q8GWW4|GUX2_ARATH UDP-glucuronate:xylan alpha-glucuronosyltransferase 2 OS=Arabidopsis thaliana GN=GUX2 PE=2 SV=1//0
BraA01000534	104.381	107.832	98.5487	11.8697	11.2047	14.399	724.563	109.251	2.7295	1.4265e-12	1.7675e-10	--	sp|Q8L9S3|GRXC6_ARATH Glutaredoxin-C6 OS=Arabidopsis thaliana GN=GRXC6 PE=2 SV=2//1.18088e-71
BraA01000549	27.7227	33.1993	27.3275	8.4236	8.93295	9.88954	275.137	106.166	1.3738	0.00071383	0.015962	--	sp|Q9Y3E5|PTH2_HUMAN Peptidyl-tRNA hydrolase 2, mitochondrial OS=Homo sapiens GN=PTRH2 PE=1 SV=1//1.12794e-37
BraA01000616	103.731	108.81	104.969	390.02	430.733	392.225	1246.88	5957.43	-2.2564	6.3107e-11	6.6058e-09	--	-//-
BraA01000657	0	0.456827	0	3.70707	2.52197	1.93627	0.976288	22.8234	-4.5471	0.00025683	0.0069611	--	sp|Q9SIU9|Y2262_ARATH UPF0725 protein At2g20620 OS=Arabidopsis thaliana GN=At2g20620 PE=2 SV=1//3.81903e-34
BraA01000721	10.1725	9.83091	7.16399	2.6092	3.66824	3.34638	516.213	227.917	1.1795	0.0014753	0.028878	--	sp|Q4UM42|TOP1_RICFE DNA topoisomerase 1 OS=Rickettsia felis (strain ATCC VR-1525 / URRWXCal2) GN=topA PE=3 SV=1//0
BraA01000739	185.149	251.419	279.208	53.4919	65.51	84.3875	5112.26	1792.11	1.5123	7.9491e-06	0.00034026	--	sp|O65554|CIPK6_ARATH CBL-interacting serine/threonine-protein kinase 6 OS=Arabidopsis thaliana GN=CIPK6 PE=1 SV=1//0
BraA01000836	0.333557	0.538595	0.286462	0.0354612	0.036822	0.0191836	36.3527	3.64995	3.3161	0.00024784	0.0067423	--	sp|Q8LFV1|Y4295_ARATH UPF0725 protein At4g29550 OS=Arabidopsis thaliana GN=At4g29550 PE=2 SV=1//1.20905e-36
BraA01000837	63.9775	61.0347	47.0393	2.20372	2.09759	2.38431	783.365	38.2589	4.3558	5.2045e-25	2.1544e-22	--	sp|Q9FN07|Y5638_ARATH UPF0725 protein At5g63820 OS=Arabidopsis thaliana GN=At5g63820 PE=3 SV=1//3.23508e-50
BraA01000943	535.247	399.952	770.946	1052.27	1016.93	1197.02	3987.44	9465.69	-1.2472	0.0002162	0.0059981	--	sp|Q9S831|PSAE1_ARATH Photosystem I reaction center subunit IV A, chloroplastic OS=Arabidopsis thaliana GN=PSAE1 PE=1 SV=1//1.44348e-49
BraA01000954	40.6293	37.2004	70.219	127.57	90.3436	108.068	519.771	1432.57	-1.4627	0.00013065	0.0038692	--	sp|Q8W0Y8|PSB28_ARATH Photosystem II reaction center PSB28 protein, chloroplastic OS=Arabidopsis thaliana GN=PSB28 PE=2 SV=1//2.60039e-111
BraA01001044	0.14772	0.183676	0.298418	1.95307	2.28152	1.64045	13.8489	160.315	-3.5331	2.7098e-11	2.9204e-09	--	sp|Q28GD4|ELAV2_XENTR ELAV-like protein 2 OS=Xenopus tropicalis GN=elavl2 PE=2 SV=2//5.9843e-14
BraA01001097	5.61606	5.98275	6.27715	1.29948	2.15165	1.78595	142.614	51.5814	1.4672	0.0018141	0.034011	--	sp|Q9SN43|CIPKC_ARATH CBL-interacting serine/threonine-protein kinase 12 OS=Arabidopsis thaliana GN=CIPK12 PE=1 SV=1//0
BraA01001223	26.0998	31.4798	30.0016	3.31417	5.07147	19.4072	843.584	323.287	1.3837	0.0026863	0.046224	--	sp|Q6GME1|PYRG2_XENLA CTP synthase 2 OS=Xenopus laevis GN=ctps2 PE=2 SV=1//0
BraA01001227	20.7391	17.6763	21.4558	5.53155	5.74382	6.74483	191.169	71.6348	1.4161	0.0010658	0.022161	--	sp|Q0WTY4|VPS2B_ARATH Vacuolar protein sorting-associated protein 2 homolog 2 OS=Arabidopsis thaliana GN=VPS2.2 PE=1 SV=2//3.0868e-110
BraA01001274	12.3827	10.9931	8.2363	25.8392	27.078	28.3431	147.86	477.278	-1.6906	9.5826e-06	0.00040122	--	sp|Q9FVJ3|AGD12_ARATH ADP-ribosylation factor GTPase-activating protein AGD12 OS=Arabidopsis thaliana GN=AGD12 PE=1 SV=1//6.88368e-165
BraA01001284	705.029	446.435	875.042	1166.31	1290.24	1205.13	7489.05	16796.3	-1.1653	0.00052362	0.012582	--	sp|Q9XFT3|PSBQ1_ARATH Oxygen-evolving enhancer protein 3-1, chloroplastic OS=Arabidopsis thaliana GN=PSBQ1 PE=1 SV=3//4.399e-96
BraA01001297	37.1545	20.444	52.8893	63.6331	70.3565	72.706	280.271	647.553	-1.2082	0.0010151	0.021347	--	-//-
BraA01001341	58.8225	36.6514	32.5836	462.763	280.261	178.217	285.041	2651.82	-3.2177	0.00073934	0.016332	--	sp|O49710|HS154_ARATH 15.4 kDa class V heat shock protein OS=Arabidopsis thaliana GN=HSP15.4 PE=2 SV=1//3.32177e-66
BraA01001421	29.5423	17.9246	20.13	82.9713	75.6066	62.6371	444.051	1836.75	-2.0484	8.4714e-09	6.6221e-07	--	sp|Q93YR3|F10AL_ARATH FAM10 family protein At4g22670 OS=Arabidopsis thaliana GN=At4g22670 PE=1 SV=1//1.97153e-28
BraA01001441	94.5206	88.4561	106.449	20.0666	21.7968	20.5104	878.004	236.034	1.8952	1.7537e-07	1.0865e-05	--	sp|Q55720|YC49L_SYNY3 Ycf49-like protein OS=Synechocystis sp. (strain PCC 6803 / Kazusa) GN=sll0608 PE=3 SV=1//2.01209e-35
BraA01001443	5.07152	2.77644	7.09906	0.114626	0.357073	0.868132	110.559	11.7978	3.2282	7.6894e-05	0.0024832	--	sp|F4I2H7|TPX2_ARATH Protein TPX2 OS=Arabidopsis thaliana GN=TPX2 PE=1 SV=1//1.57865e-21
BraA01001460	4.05513	2.42866	2.61725	0.165947	0.303602	0.538636	321.362	43.5022	2.885	3.6038e-10	3.3834e-08	--	sp|Q5IBC5|ESP1_ARATH Separase OS=Arabidopsis thaliana GN=ESP1 PE=2 SV=1//0
BraA01001463	11.3479	12.1604	11.1513	1.70137	1.92726	1.071	313.309	53.5284	2.5492	2.3005e-09	1.9353e-07	--	sp|B0WSW8|MOCO1_CULQU Molybdenum cofactor sulfurase 1 OS=Culex quinquefasciatus GN=mal1 PE=3 SV=1//1.81607e-10
BraA01001464	2.30684	5.11091	1.60272	5.55522	7.72554	4.964	100.675	256.838	-1.3512	0.00068874	0.015592	--	sp|Q93ZQ5|SPXM3_ARATH SPX domain-containing membrane protein At4g22990 OS=Arabidopsis thaliana GN=At4g22990 PE=2 SV=2//0
BraA01001670	167.505	115.49	265.499	317.242	276.051	420.949	1222.26	2791.56	-1.1915	0.00053865	0.012833	--	sp|Q9SW21|ACP4_ARATH Acyl carrier protein 4, chloroplastic OS=Arabidopsis thaliana GN=ACP4 PE=2 SV=1//1.11606e-74
BraA01001759	2.87971	4.06375	2.78226	0.612297	0.544966	1.49057	124.049	41.7167	1.5722	0.0014114	0.028019	--	sp|Q9C5E7|PUM6_ARATH Pumilio homolog 6, chloroplastic OS=Arabidopsis thaliana GN=APUM6 PE=1 SV=1//5.48226e-20
BraA01001771	0.523944	0.21328	0.307344	0.769876	0.985331	1.78216	16.2887	67.9484	-2.0606	0.00085522	0.018434	--	sp|Q9SZR1|ACA10_ARATH Calcium-transporting ATPase 10, plasma membrane-type OS=Arabidopsis thaliana GN=ACA10 PE=1 SV=2//0
BraA01001777	61.0772	98.5403	70.5898	12.1204	27.1204	34.0867	1575.54	613	1.3619	0.00016267	0.0046879	--	sp|P49597|P2C56_ARATH Protein phosphatase 2C 56 OS=Arabidopsis thaliana GN=ABI1 PE=1 SV=2//0
BraA01001844	6.62328	5.95832	6.22752	0.728416	0.201698	0.341514	216.769	19.0471	3.5085	7.4191e-13	9.6866e-11	--	sp|O82462|SYEC_ARATH Glutamate--tRNA ligase, cytoplasmic OS=Arabidopsis thaliana GN=At5g26707 PE=1 SV=1//0
BraA01001941	2.32502	1.17779	1.41436	8.81603	7.87102	5.43782	16.6535	95.133	-2.5141	1.2776e-05	0.00051827	--	-//-
BraA01001946	0.359794	0.410089	0.347619	2.92617	5.36198	2.60726	1.81407	21.9798	-3.5989	0.0017849	0.033619	--	-//-
BraA01002026	0	0.363325	0.923934	36.9047	25.3361	36.2991	1.21195	113.956	-6.555	2.4575e-17	4.8918e-15	--	-//-
BraA01002050	1.0822	0.551821	0.412729	6.51252	10.1578	4.71712	20.8367	274.106	-3.7175	1.3421e-08	1.0164e-06	--	sp|Q9ASQ7|SLAH2_ARATH S-type anion channel SLAH2 OS=Arabidopsis thaliana GN=SLAH2 PE=2 SV=1//0
BraA01002057	0.892258	0.184906	0.548586	5.43277	3.30416	3.35884	5.86651	55.6321	-3.2453	1.5366e-05	0.0006124	--	-//-
BraA01002101	11.4319	7.67951	12.5925	31.1237	25.4045	17.1515	168.665	495.834	-1.5557	0.0017165	0.032487	--	sp|F4JP46|PURU2_ARATH Formyltetrahydrofolate deformylase 2, mitochondrial OS=Arabidopsis thaliana GN=PURU2 PE=1 SV=1//0
BraA01002118	0.105027	0.119708	0.202945	6.33091	6.26081	5.65373	1.20254	63.7915	-5.7292	1.1825e-10	1.1899e-08	--	sp|O23564|Y4721_ARATH Putative WEB family protein At4g17210 OS=Arabidopsis thaliana GN=At4g17210 PE=3 SV=1//3.1128e-39
BraA01002292	1.49025	9.4728	0.996799	25.0079	18.2228	11.9859	59.945	359.73	-2.5852	0.00042496	0.010595	--	sp|O23406|U75D1_ARATH UDP-glycosyltransferase 75D1 OS=Arabidopsis thaliana GN=UGT75D1 PE=2 SV=2//1.41718e-164
BraA01002299	50.5671	106.971	54.2238	10.201	12.9422	10.9204	1640.73	330.729	2.3106	0.00027566	0.0074106	--	sp|O23401|U84A3_ARATH UDP-glycosyltransferase 84A3 OS=Arabidopsis thaliana GN=UGT84A3 PE=1 SV=1//0
BraA01002300	5.5033	13.4745	5.99224	0.195023	0.260365	0.301435	249.14	9.40751	4.727	3.0414e-06	0.0001452	--	sp|B0F481|BIODA_ARATH Bifunctional dethiobiotin synthetase/7,8-diamino-pelargonic acid aminotransferase, mitochondrial OS=Arabidopsis thaliana GN=BIO3-BIO1 PE=1 SV=1//4.07207e-17
BraA01002301	0.0784864	0.044729	0	2.59083	2.80722	2.19377	0.897629	70.984	-6.3052	2.8339e-12	3.4182e-10	--	sp|Q5XF20|U84A1_ARATH UDP-glycosyltransferase 84A1 OS=Arabidopsis thaliana GN=UGT84A1 PE=1 SV=1//0
BraA01002309	1.24656	1.03332	1.42336	2.34931	10.6961	7.42996	28.7764	191.837	-2.7369	0.0026785	0.04611	--	sp|Q8L7D5|THAH_ARATH Cytochrome P450 708A2 OS=Arabidopsis thaliana GN=CYP708A2 PE=2 SV=3//2.86131e-108
BraA01002332	113.56	137.81	149.603	210.152	176.936	264.163	880.192	1782.24	-1.0178	0.0028772	0.048705	--	sp|P51419|RL273_ARATH 60S ribosomal protein L27-3 OS=Arabidopsis thaliana GN=RPL27C PE=2 SV=2//9.57688e-77
BraA01002385	7.5982	8.58503	6.51121	0.568959	1.31287	0.615584	100.142	13.6298	2.8772	9.4283e-07	5.0655e-05	--	sp|Q9SUL7|CIPK4_ARATH CBL-interacting serine/threonine-protein kinase 4 OS=Arabidopsis thaliana GN=CIPK4 PE=1 SV=1//4.61137e-162
BraA01002386	6.5973	6.16354	9.19534	1.24178	0.752167	1.23158	59.7282	11.0109	2.4395	0.00025564	0.0069339	--	sp|Q9SUL7|CIPK4_ARATH CBL-interacting serine/threonine-protein kinase 4 OS=Arabidopsis thaliana GN=CIPK4 PE=1 SV=1//3.01655e-45
BraA01002488	1.01542	1.47749	1.06456	0	0.12879	0.0223657	48.0433	2.43396	4.303	1.4821e-06	7.6026e-05	--	sp|P10978|POLX_TOBAC Retrovirus-related Pol polyprotein from transposon TNT 1-94 OS=Nicotiana tabacum PE=2 SV=1//2.86957e-41
BraA01002503	1.37282	1.47268	0.546147	0.193165	0.0802311	0	24.2782	2.62909	3.207	0.0026348	0.045509	--	sp|Q9SND9|Y3028_ARATH Uncharacterized acetyltransferase At3g50280 OS=Arabidopsis thaliana GN=At3g50280 PE=3 SV=1//0
BraA01002563	0	0	0.111106	3.30093	2.28506	1.30952	0.295508	22.4823	-6.2494	4.4086e-05	0.0015486	--	-//-
BraA01002613	3.85117	9.34179	3.53003	20.0304	22.4669	22.5919	49.1023	240.519	-2.2923	1.2655e-07	8.0451e-06	--	sp|Q9SB04|ARR5_ARATH Two-component response regulator ARR5 OS=Arabidopsis thaliana GN=ARR5 PE=1 SV=2//1.70213e-124
BraA01002710	53.2944	57.0709	48.016	17.7424	21.2076	13.2005	989.72	409.7	1.2725	0.00030057	0.0079861	--	sp|Q944L3|IDD9_ARATH Protein indeterminate-domain 9 OS=Arabidopsis thaliana GN=IDD9 PE=2 SV=1//4.9048e-171
BraA01002736	0	0.0676781	0	3.57924	4.24753	2.5817	0.325429	64.3613	-7.6277	1.1046e-12	1.3972e-10	--	sp|Q9QXN3|TRIP4_MOUSE Activating signal cointegrator 1 OS=Mus musculus GN=Trip4 PE=1 SV=2//1.03897e-15
BraA01002773	32.7888	50.7026	49.0322	18.384	13.0721	10.5939	186.042	74.9904	1.3109	0.0023692	0.041833	--	sp|Q8RXD4|BRCA1_ARATH Protein BREAST CANCER SUSCEPTIBILITY 1 homolog OS=Arabidopsis thaliana GN=BRCA1 PE=1 SV=1//9.42317e-31
BraA01002846	1.4483	0.150069	1.14487	5.92094	5.6249	6.67874	6.1321	50.6367	-3.0457	6.5242e-05	0.0021645	--	sp|Q39176|ERLI1_ARATH Lipid transfer protein EARLI 1 OS=Arabidopsis thaliana GN=EARLI1 PE=1 SV=1//8.43032e-16
BraA01002900	19.6428	20.1498	27.281	9.1623	1.95157	4.82947	80.3023	24.683	1.7019	0.0019613	0.036157	--	-//-
BraA01002902	29.1692	23.7741	28.5756	4.98938	6.96176	7.00085	293.003	84.2776	1.7977	1.2342e-05	0.00050146	--	-//-
BraA01002935	2.58294	1.82731	4.68987	43.6752	33.8033	24.1573	60.5196	849.122	-3.8105	1.4132e-08	1.0614e-06	--	sp|Q9S762|HIS1A_ARATH ATP phosphoribosyltransferase 1, chloroplastic OS=Arabidopsis thaliana GN=HISN1A PE=1 SV=1//0
BraA01003041	242.037	310.834	229.485	0	0.027858	0	8137.98	0.345964	14.522	3.3793e-100	1.231e-95	--	sp|Q9SKD6|CNG11_ARATH Cyclic nucleotide-gated ion channel 11 OS=Arabidopsis thaliana GN=CNGC11 PE=2 SV=2//0
BraA01003072	1.61856	7.20072	1.00889	11.2902	12.709	8.0535	54.1562	225.69	-2.0591	2.5685e-05	0.00096656	--	sp|F4HPY8|ALKR6_ARATH Probable aldo-keto reductase 6 OS=Arabidopsis thaliana GN=At1g60750 PE=3 SV=1//0
BraA01003074	7.26047	7.81332	7.05038	21.2991	18.9674	17.9702	175.402	581.922	-1.7302	4.0331e-06	0.00018715	--	sp|O22714|PPR86_ARATH Pentatricopeptide repeat-containing protein At1g60770 OS=Arabidopsis thaliana GN=At1g60770 PE=2 SV=1//0
BraA01003077	0	0	0.626955	46.8771	31.591	37.9549	0.591015	132.881	-7.8127	5.2544e-21	1.4953e-18	--	sp|P0C8Y0|LUP3_ARATH Camelliol C synthase OS=Arabidopsis thaliana GN=CAMS1 PE=1 SV=1//2.54138e-06
BraA01003082	4.60928	6.12138	3.30021	0.334703	0.490655	0.639055	198.078	25.6349	2.9499	1.304e-09	1.123e-07	--	sp|Q3ACF5|DDL_CARHZ D-alanine--D-alanine ligase OS=Carboxydothermus hydrogenoformans (strain ATCC BAA-161 / DSM 6008 / Z-2901) GN=ddl PE=3 SV=1//3.33138e-20
BraA01003108	7.89983	7.02323	5.1901	14.6638	13.9707	17.501	37.044	106.697	-1.5262	0.0026578	0.045818	--	-//-
BraA01003124	38.3359	36.033	20.577	7.57802	11.9024	7.30333	413.935	146.345	1.5	0.00010435	0.0031944	--	-//-
BraA01003138	57.3929	44.5967	87.1235	2.02364	2.67437	3.2842	580.437	30.0305	4.2726	2.8572e-09	2.3708e-07	--	sp|P93000|GL23_ARATH Germin-like protein subfamily 2 member 3 OS=Arabidopsis thaliana GN=GLP8 PE=2 SV=1//1.22673e-84
BraA01003143	505.5	337.625	639.21	1321.44	1090.89	918.303	6582.91	18588.9	-1.4976	0.00010031	0.0030834	--	sp|P27522|CB13_SOLLC Chlorophyll a-b binding protein 8, chloroplastic OS=Solanum lycopersicum GN=CAB8 PE=3 SV=1//5.30367e-154
BraA01003149	7.31832	16.6827	9.75263	75.093	39.6141	50.9425	38.9921	244.999	-2.6515	7.1825e-05	0.0023381	--	-//-
BraA01003207	0	0.201063	0.170434	20.845	12.5312	15.705	1.24187	206.776	-7.3794	1.5959e-17	3.2119e-15	--	sp|Q940X9|LRP1A_ARATH La-related protein 1A OS=Arabidopsis thaliana GN=LARP1A PE=1 SV=1//2.31513e-26
BraA01003209	4.97689	11.6153	3.89257	0.226759	0	0	75.0755	1.1623	6.0133	8.3738e-06	0.00035635	--	sp|P81391|MYB05_ANTMA Myb-related protein 305 OS=Antirrhinum majus GN=MYB305 PE=2 SV=1//2.25387e-30
BraA01003224	8.69209	8.89256	8.0944	1.50301	0.728323	1.02992	143.263	23.2719	2.622	2.4486e-07	1.4719e-05	--	sp|O04244|Y4200_ARATH Uncharacterized protein At4g02000 OS=Arabidopsis thaliana GN=At4g02000 PE=2 SV=1//5.06143e-16
BraA01003385	36.6847	24.4892	47.3244	11.1713	10.5704	8.29622	462.642	160.304	1.5291	0.0007874	0.017227	--	-//-
BraA01003432	1.17072	1.97488	0.271465	2.28513	6.79276	7.56259	20.9664	126.146	-2.5889	0.00040938	0.010249	--	sp|Q93XW7|C3H40_ARATH Zinc finger CCCH domain-containing protein 40 OS=Arabidopsis thaliana GN=At3g21810 PE=1 SV=1//1.21943e-155
BraA01003459	3.17527	1.40744	0.340869	4.89477	9.2889	18.8095	8.01882	66.4643	-3.0511	0.0028481	0.048322	--	sp|Q9LIF1|GRS10_ARATH Monothiol glutaredoxin-S10 OS=Arabidopsis thaliana GN=GRXS10 PE=3 SV=1//1.53104e-65
BraA01003488	961.122	682.64	1376.49	2599.61	2034.31	1947.23	5246.42	14338.1	-1.4505	0.00011767	0.0035511	--	sp|Q39195|PST2_ARATH Photosystem II 5 kDa protein, chloroplastic OS=Arabidopsis thaliana GN=PSBT PE=3 SV=2//7.50376e-47
BraA01003515	2.18875	2.63141	0.724205	3.41386	5.18325	4.68686	53.331	160.388	-1.5885	0.00042211	0.010532	--	sp|O24606|EIN3_ARATH Protein ETHYLENE INSENSITIVE 3 OS=Arabidopsis thaliana GN=EIN3 PE=1 SV=1//0
BraA01003525	0.594507	0.59291	0.574388	7.21703	7.05099	7.00068	13.8617	209.917	-3.9206	1.5428e-14	2.4978e-12	--	sp|Q9LHQ7|MCES1_ARATH mRNA cap guanine-N7 methyltransferase 1 OS=Arabidopsis thaliana GN=At3g20650 PE=2 SV=1//0
BraA01003565	49.2009	52.8209	36.4902	4.68806	6.54132	8.18954	789.966	137.341	2.524	3.1061e-11	3.3279e-09	--	sp|Q39228|STP4_ARATH Sugar transport protein 4 OS=Arabidopsis thaliana GN=STP4 PE=1 SV=1//0
BraA01003567	41.3544	51.3521	52.5848	192.099	129.631	101.112	517.869	1920.68	-1.891	0.0014354	0.028254	--	-//-
BraA01003595	0.0400212	0.0912313	0	1.30195	1.59048	2.11296	0.936958	45.2785	-5.5947	2.9544e-08	2.1269e-06	--	sp|Q9LJN2|MRS23_ARATH Magnesium transporter MRS2-3 OS=Arabidopsis thaliana GN=MRS2-3 PE=2 SV=1//0
BraA01003603	12.2258	3.98136	7.43014	12.5602	17.6602	20.151	245.194	646.35	-1.3984	0.00015778	0.0045652	--	sp|Q9LT72|PUS4_ARATH RNA pseudouridine synthase 4, mitochondrial OS=Arabidopsis thaliana GN=At3g19440 PE=2 SV=1//5.02911e-29
BraA01003641	1.49872	2.36198	1.30499	7.40008	6.37886	7.27863	81.1942	418.105	-2.3644	3.6789e-09	3.0183e-07	--	sp|P0C899|PP271_ARATH Putative pentatricopeptide repeat-containing protein At3g49142 OS=Arabidopsis thaliana GN=PCMP-H77 PE=3 SV=1//0
BraA01003645	0	0	0.0380797	0.339401	1.80128	0.693627	0.295508	25.4903	-6.4306	0.0009929	0.020919	--	-//-
BraA01003660	28.5974	23.2307	38.3914	7.40747	4.39527	3.92547	336.169	74.5351	2.1732	1.201e-06	6.304e-05	--	-//-
BraA01003661	51.6536	19.5261	40.6267	7.2023	4.89983	5.10544	126.284	24.6143	2.3591	0.00032975	0.0085949	--	-//-
BraA01003773	52.392	4.62445	72.0596	86.148	96.3241	117.824	1086.99	3094.93	-1.5096	0.00017547	0.0050013	--	sp|Q9LV33|BGL44_ARATH Beta-glucosidase 44 OS=Arabidopsis thaliana GN=BGLU44 PE=2 SV=1//0
BraA01003790	3.6851	6.41703	4.49995	0.489715	0.915313	2.0664	83.2876	24.0707	1.7908	0.0017094	0.032381	--	sp|Q9LVI8|GLN13_ARATH Glutamine synthetase cytosolic isozyme 1-3 OS=Arabidopsis thaliana GN=GLN1-3 PE=1 SV=1//0
BraA01003825	3.68359	3.53807	3.43897	0.673218	0.740173	1.07116	75.2837	21.7682	1.7901	0.0020563	0.037566	--	sp|Q9LRP3|Y3174_ARATH Probable receptor-like protein kinase At3g17420 OS=Arabidopsis thaliana GN=At3g17420 PE=1 SV=1//0
BraA01003864	11.937	15.6525	17.6568	0.505374	0.734675	1.09358	125.758	7.94072	3.9852	2.9048e-11	3.1213e-09	--	sp|Q9LIB5|GAT17_ARATH GATA transcription factor 17 OS=Arabidopsis thaliana GN=GATA17 PE=2 SV=1//5.04375e-68
BraA01003901	0.116472	0.0885022	0.0750202	2.97177	6.28734	3.17511	2.10017	115.683	-5.7835	7.1356e-11	7.3843e-09	--	sp|Q9SDM9|JAL28_ARATH Nitrile-specifier protein 1 OS=Arabidopsis thaliana GN=NSP1 PE=2 SV=2//0
BraA01003904	55.6611	11.2134	92.826	180.633	156.832	169.01	536.124	2101.16	-1.9706	6.3382e-08	4.2677e-06	--	sp|Q9LU21|PNSB3_ARATH Photosynthetic NDH subunit of subcomplex B 3, chloroplastic OS=Arabidopsis thaliana GN=PNSB3 PE=2 SV=1//5.03785e-131
BraA01003906	12.9307	8.35284	5.47123	14.7771	24.0994	28.0889	256.178	795.638	-1.635	6.1693e-06	0.00027273	--	sp|Q9D8Z1|ASCC1_MOUSE Activating signal cointegrator 1 complex subunit 1 OS=Mus musculus GN=Ascc1 PE=2 SV=1//2.85942e-12
BraA01003979	4.69133	9.50601	9.06515	103.454	65.7714	83.024	91.7063	1255.88	-3.7755	7.902e-12	8.9952e-10	--	sp|P24805|TSJT1_TOBAC Stem-specific protein TSJT1 OS=Nicotiana tabacum GN=TSJT1 PE=2 SV=1//1.9443e-21
BraA01003982	6.76573	6.887	6.12566	2.23927	1.22601	2.42277	135.731	51.0417	1.411	0.0024647	0.043226	--	-//-
BraA01003988	9.44557	2.4672	20.0263	254.371	302.387	209.01	145.318	4278.02	-4.8797	3.6735e-35	2.9737e-32	--	sp|Q9LK72|LECT5_ARATH Lectin-like protein At3g16530 OS=Arabidopsis thaliana GN=At3g16530 PE=1 SV=1//1.04474e-155
BraA01004008	0.528047	0	1.04354	1.35496	1.62158	1.66478	19.592	70.3822	-1.8449	0.0023456	0.041539	--	sp|F4IXE4|TTL2_ARATH TPR repeat-containing thioredoxin TTL2 OS=Arabidopsis thaliana GN=TTL2 PE=2 SV=2//0
BraA01004052	177.131	249.422	263.41	449.691	470.752	533.613	6607.58	17318.5	-1.3901	2.818e-05	0.0010453	--	sp|O49006|PME3_ARATH Pectinesterase/pectinesterase inhibitor 3 OS=Arabidopsis thaliana GN=PME3 PE=2 SV=2//0
BraA01004053	12.3786	12.5375	11.4269	20.6684	24.3535	26.9297	346.479	854.007	-1.3015	0.00024572	0.0066997	--	sp|O49006|PME3_ARATH Pectinesterase/pectinesterase inhibitor 3 OS=Arabidopsis thaliana GN=PME3 PE=2 SV=2//0
BraA01004066	1.53186	2.3765	1.7267	0.040714	0.338211	0.440504	38.6569	6.73695	2.5206	0.0021736	0.039055	--	sp|Q9LJH5|GLO4_ARATH Peroxisomal (S)-2-hydroxy-acid oxidase GLO4 OS=Arabidopsis thaliana GN=GLO4 PE=2 SV=1//0
BraA01004067	29.565	43.3942	28.3616	8.34072	9.75643	12.6393	1124.4	424.572	1.4051	7.3939e-05	0.0023941	--	sp|Q9LJH5|GLO4_ARATH Peroxisomal (S)-2-hydroxy-acid oxidase GLO4 OS=Arabidopsis thaliana GN=GLO4 PE=2 SV=1//0
BraA01004073	33.5756	54.6892	36.5298	4.78225	5.49155	8.94822	618.925	118.105	2.3897	1.541e-09	1.3177e-07	--	sp|Q9LVJ7|NFYA6_ARATH Nuclear transcription factor Y subunit A-6 OS=Arabidopsis thaliana GN=NFYA6 PE=2 SV=1//1.63807e-102
BraA01004098	2.76022	0.69362	3.86372	28.0529	19.6931	14.1746	99.8201	1063.82	-3.4138	5.458e-06	0.00024485	--	sp|Q9SCW1|BGAL1_ARATH Beta-galactosidase 1 OS=Arabidopsis thaliana GN=BGAL1 PE=1 SV=1//0
BraA01004100	5.53741	1.4546	7.85784	20.0961	45.044	70.6701	203.553	2231.76	-3.4547	8.7208e-05	0.0027528	--	sp|Q9SCW1|BGAL1_ARATH Beta-galactosidase 1 OS=Arabidopsis thaliana GN=BGAL1 PE=1 SV=1//0
BraA01004151	9.57025	8.02296	8.60986	22.3283	14.1591	15.5789	220.971	558.384	-1.3374	0.0023615	0.041737	--	sp|P94464|RSMB_BACSU Ribosomal RNA small subunit methyltransferase B OS=Bacillus subtilis (strain 168) GN=rsmB PE=3 SV=2//5.24688e-54
BraA01004153	0.679238	0.580641	1.80469	11.8607	12.3159	23.3801	5.37127	101.176	-4.2355	1.2919e-09	1.1152e-07	--	-//-
BraA01004174	9.51005	14.3645	11.0557	27.224	18.9738	22.4914	131.97	328.677	-1.3165	0.00082238	0.017831	--	sp|Q9LDY9|IOJAC_ARATH Protein Iojap, chloroplastic OS=Arabidopsis thaliana GN=IJ PE=2 SV=1//8.33634e-137
BraA01004189	372.42	140.317	402.847	636.301	688.378	676.322	7143.04	19361.2	-1.4386	2.2824e-05	0.0008715	--	sp|Q9LD57|PGKH1_ARATH Phosphoglycerate kinase 1, chloroplastic OS=Arabidopsis thaliana GN=PGK1 PE=1 SV=1//0
BraA01004191	18.7108	29.8746	24.2778	7.61975	10.2935	7.28369	275.597	118.859	1.2133	0.0027906	0.047524	--	sp|Q9SAK5|APL_ARATH Myb family transcription factor APL OS=Arabidopsis thaliana GN=APL PE=2 SV=2//8.41487e-67
BraA01004197	2.81731	0.372306	4.10268	5.89914	4.86796	5.9176	53.0771	150.163	-1.5004	0.0016085	0.030969	--	sp|Q766C3|NEP1_NEPGR Aspartic proteinase nepenthesin-1 OS=Nepenthes gracilis GN=nep1 PE=1 SV=1//2.36876e-42
BraA01004198	23.2167	46.0211	36.8162	2.65602	3.00867	2.35119	123.011	11.637	3.402	3.0722e-09	2.5434e-07	--	sp|Q8W4M5|PFPB1_ARATH Pyrophosphate--fructose 6-phosphate 1-phosphotransferase subunit beta 1 OS=Arabidopsis thaliana GN=PFP-BETA1 PE=1 SV=1//8.19401e-08
BraA01004236	1.14583	0.373144	0	6.8913	11.872	7.11712	2.65356	57.346	-4.4337	5.9436e-08	4.0393e-06	--	sp|Q9C7D7|CNIH1_ARATH Protein cornichon homolog 1 OS=Arabidopsis thaliana GN=At3g12180 PE=2 SV=1//1.66393e-48
BraA01004250	97.6278	94.1716	63.494	19.7202	42.5704	29.6648	821.264	365.865	1.1665	0.0012044	0.024509	--	sp|Q8LGG8|USPAL_ARATH Universal stress protein A-like protein OS=Arabidopsis thaliana GN=At3g01520 PE=1 SV=2//1.01729e-18
BraA01004263	0.203695	0.0464339	0.511685	1.67612	2.91422	2.90999	5.59753	66.2835	-3.5658	5.6465e-07	3.179e-05	--	sp|Q93W32|FLA18_ARATH Fasciclin-like arabinogalactan protein 18 OS=Arabidopsis thaliana GN=FLA18 PE=2 SV=1//0
BraA01004269	3.2966	3.05837	6.8145	62.8643	64.8958	75.6349	50.879	968.138	-4.2501	3.3639e-25	1.4248e-22	--	sp|Q96291|BAS1A_ARATH 2-Cys peroxiredoxin BAS1, chloroplastic OS=Arabidopsis thaliana GN=BAS1 PE=1 SV=2//1.55808e-99
BraA01004300	29.1319	35.6894	24.3426	72.7267	54.9383	56.1151	428.792	1122.67	-1.3886	8.1977e-05	0.0026126	--	sp|Q9SYG2|ASIL1_ARATH Trihelix transcription factor ASIL1 OS=Arabidopsis thaliana GN=ASIL1 PE=1 SV=1//2.39179e-30
BraA01004303	4.73811	6.57445	0.71652	12.1812	10.7657	11.9426	83.7807	310.996	-1.8922	3.086e-06	0.00014675	--	sp|Q9SRL4|ENAS2_ARATH Cytosolic endo-beta-N-acetylglucosaminidase 2 OS=Arabidopsis thaliana GN=ENGASE2 PE=1 SV=1//5.37777e-07
BraA01004310	9.78364	13.5408	5.12013	1.95023	2.51687	2.04976	282.687	81.5755	1.793	0.0018667	0.034764	--	sp|Q9SRK7|AZG1_ARATH Adenine/guanine permease AZG1 OS=Arabidopsis thaliana GN=AZG1 PE=2 SV=1//0
BraA01004327	2.13064	0.708306	3.05921	10.0232	12.4659	10.2319	59.0525	403.472	-2.7724	3.2152e-11	3.4346e-09	--	sp|Q94CB1|PME25_ARATH Probable pectinesterase/pectinesterase inhibitor 25 OS=Arabidopsis thaliana GN=PME25 PE=2 SV=1//0
BraA01004338	21.0984	21.3577	21.0987	39.286	35.313	31.1432	653.694	1370.86	-1.0684	0.0020874	0.037942	--	sp|Q9LZ66|SIR_ARATH Sulfite reductase [ferredoxin], chloroplastic OS=Arabidopsis thaliana GN=SIR PE=1 SV=1//0
BraA01004340	21.0656	18.4112	20.0626	4.96711	4.83802	3.97509	812.05	236.407	1.7803	8.7154e-07	4.7244e-05	--	sp|F4J3T8|MYTM1_ARATH Phosphatidylinositol-3-phosphatase myotubularin-1 OS=Arabidopsis thaliana GN=MTM1 PE=1 SV=1//0
BraA01004342	1.00147	5.21814	7.18777	78.0266	57.141	29.7694	27.7828	431.909	-3.9585	2.7559e-05	0.0010275	--	sp|Q9LPP4|SMR1_ARATH Cyclin-dependent protein kinase inhibitor SMR1 OS=Arabidopsis thaliana GN=SMR1 PE=1 SV=1//3.06821e-45
BraA01004408	16.9556	18.0113	14.0751	5.51747	6.49309	5.5088	706.677	316.366	1.1595	0.0012464	0.025224	--	sp|F4IYM4|DEX1_ARATH Protein DEFECTIVE IN EXINE FORMATION 1 OS=Arabidopsis thaliana GN=DEX1 PE=2 SV=1//0
BraA01004411	1.89699	2.66893	1.68961	0.0850809	0.0588972	0.276159	61.4542	5.07786	3.5972	1.4415e-06	7.4483e-05	--	sp|Q9SS80|U503A_ARATH UPF0503 protein At3g09070, chloroplastic OS=Arabidopsis thaliana GN=At3g09070 PE=1 SV=1//0
BraA01004420	9.49509	12.8265	6.00259	0.336481	2.32929	3.03379	70.0772	17.0361	2.0404	0.0010593	0.022063	--	sp|Q6AZD4|IMP2L_DANRE Mitochondrial inner membrane protease subunit 2 OS=Danio rerio GN=immp2l PE=2 SV=1//2.76882e-31
BraA01004485	0.380362	0.166743	0.480564	1.73569	1.36625	1.02983	10.3701	52.4593	-2.3388	0.00091198	0.019472	--	sp|Q93Y07|SFR2_ARATH Beta-glucosidase-like SFR2, chloroplastic OS=Arabidopsis thaliana GN=SFR2 PE=1 SV=1//0
BraA01004510	14.6873	14.4679	15.4384	1.96151	1.81357	2.73276	464.868	84.4393	2.4608	6.8999e-10	6.1548e-08	--	sp|O49809|MFPA_BRANA Glyoxysomal fatty acid beta-oxidation multifunctional protein MFP-a OS=Brassica napus PE=2 SV=2//0
BraA01004536	6.70545	3.94467	23.0928	47.6014	46.0971	32.021	93.4591	429.077	-2.1988	1.0063e-05	0.00041961	--	sp|Q9M015|Y5161_ARATH Uncharacterized protein At5g01610 OS=Arabidopsis thaliana GN=At5g01610 PE=1 SV=1//9.65794e-07
BraA01004592	126.661	82.5379	131.088	303.542	258.288	228.372	1517.47	4433.52	-1.5468	6.7528e-06	0.00029389	--	sp|Q9S726|RPI3_ARATH Probable ribose-5-phosphate isomerase 3, chloroplastic OS=Arabidopsis thaliana GN=RPI3 PE=1 SV=1//8.10915e-146
BraA01004639	17.1796	32.5577	18.5394	5.71138	8.01347	6.75214	682.784	255.488	1.4182	0.0017344	0.03277	--	sp|Q8W4K3|CAAT4_ARATH Cationic amino acid transporter 4, vacuolar OS=Arabidopsis thaliana GN=CAT4 PE=2 SV=1//1.73243e-15
BraA01004660	42.7399	80.4062	66.9607	22.0604	23.1804	22.1582	808.809	358.466	1.174	0.0012433	0.025203	--	sp|Q08632|SDR1_PICAB Short-chain type dehydrogenase/reductase OS=Picea abies PE=2 SV=1//1.08539e-103
BraA01004699	0.457508	0.96843	1.13664	17.0097	18.9611	16.4414	11.5524	293.441	-4.6668	8.9257e-21	2.482e-18	--	sp|Q8LFJ8|RFA2B_ARATH Replication protein A 32 kDa subunit B OS=Arabidopsis thaliana GN=RPA2B PE=2 SV=1//4.29086e-169
BraA01004807	19.5296	0.620045	47.4609	75.5774	121.446	228.023	372.807	2790.21	-2.9039	0.00056549	0.013307	--	sp|P27140|BCA1_ARATH Beta carbonic anhydrase 1, chloroplastic OS=Arabidopsis thaliana GN=BCA1 PE=1 SV=2//0
BraA02000060	0	0.0455154	0	1.16536	1.15057	0.578755	0.650858	53.7284	-6.3672	3.5309e-10	3.3321e-08	--	sp|Q9XSC3|WDR44_BOVIN WD repeat-containing protein 44 OS=Bos taurus GN=WDR44 PE=1 SV=1//2.01222e-47
BraA02000160	31.0902	43.0298	32.4763	84.3649	86.8502	94.8836	616.467	1926.51	-1.6439	1.8202e-06	9.1438e-05	--	sp|Q9LZ23|ACR12_ARATH ACT domain-containing protein ACR12 OS=Arabidopsis thaliana GN=ACR12 PE=2 SV=1//2.50097e-158
BraA02000196	0.684886	0.137757	0.272468	1.50335	2.04136	1.70996	7.90854	47.4395	-2.5846	0.00055038	0.013019	--	sp|Q42569|C90A1_ARATH Cytochrome P450 90A1 OS=Arabidopsis thaliana GN=CYP90A1 PE=2 SV=1//0
BraA02000200	4.12946	3.22746	5.81358	12.192	12.0151	8.00015	65.7894	201.53	-1.6151	0.00024418	0.0066676	--	-//-
BraA02000238	8.47915	11.0451	11.5471	72.3983	50.9468	56.6794	112.827	825.558	-2.8713	1.6769e-10	1.6465e-08	--	-//-
BraA02000250	9.87862	14.2252	10.3113	18.7774	23.748	33.1906	227.696	620.318	-1.4459	6.6475e-05	0.0022014	--	sp|Q38946|DHE2_ARATH Glutamate dehydrogenase 2 OS=Arabidopsis thaliana GN=GDH2 PE=1 SV=1//0
BraA02000284	0.942763	0.390745	0.662443	4.83824	5.96057	1.68576	6.81288	53.8814	-2.9835	0.0011007	0.022743	--	sp|P68209|SUCA1_ARATH Succinyl-CoA ligase [ADP-forming] subunit alpha-1, mitochondrial OS=Arabidopsis thaliana GN=At5g08300 PE=1 SV=1//5.87709e-113
BraA02000294	54.9647	64.4296	49.644	20.5628	22.7753	19.0792	757.096	350.997	1.109	0.0018813	0.034947	--	sp|Q8S9H7|DIV_ANTMA Transcription factor DIVARICATA OS=Antirrhinum majus GN=DIVARICATA PE=2 SV=1//4.40193e-54
BraA02000301	25.6205	18.6982	14.7131	36.5833	46.9807	50.2038	525.374	1485.45	-1.4995	1.659e-05	0.00065473	--	sp|Q9C5A9|ATPBO_ARATH ATP synthase subunit beta-3, mitochondrial OS=Arabidopsis thaliana GN=At5g08680 PE=2 SV=1//0
BraA02000309	3.13426	3.62416	4.3448	6.82356	8.48444	6.95952	71.7762	178.879	-1.3174	0.002552	0.044373	--	sp|Q9FY82|NAC82_ARATH NAC domain-containing protein 82 OS=Arabidopsis thaliana GN=NAC082 PE=1 SV=1//7.64036e-09
BraA02000315	11.356	10.0049	3.32117	72.065	184.301	108.6	116.013	2133.01	-4.2005	3.9595e-08	2.7737e-06	--	sp|Q9FY71|EXOL4_ARATH Protein EXORDIUM-like 4 OS=Arabidopsis thaliana GN=EXL4 PE=2 SV=1//4.07265e-150
BraA02000332	229.474	210.268	257.258	779.511	608.237	523.575	4038.03	14000.6	-1.7938	1.1945e-05	0.00048727	--	sp|Q43743|MDHG1_BRANA Malate dehydrogenase 1, glyoxysomal OS=Brassica napus GN=MDH1 PE=2 SV=2//0
BraA02000349	0.394992	0.112552	0.286219	10.2042	11.6749	11.5515	4.7127	246.974	-5.7117	8.3666e-24	2.8483e-21	--	-//-
BraA02000366	58.5788	72.8975	71.4127	178.16	152.214	158.978	817.505	2478.73	-1.6003	3.2663e-06	0.00015452	--	sp|P51430|RS62_ARATH 40S ribosomal protein S6-2 OS=Arabidopsis thaliana GN=RPS6B PE=1 SV=3//5.88014e-124
BraA02000371	16.2976	19.0779	14.1502	38.036	48.4669	47.3088	131.111	441.77	-1.7525	4.9716e-06	0.00022452	--	sp|P48349|14336_ARATH 14-3-3-like protein GF14 lambda OS=Arabidopsis thaliana GN=GRF6 PE=1 SV=1//1.25604e-103
BraA02000387	61.8298	59.4047	40.9733	13.5377	11.1176	6.16513	1243.86	302.806	2.0384	1.0064e-08	7.8066e-07	--	sp|Q9LHE3|ASPG2_ARATH Protein ASPARTIC PROTEASE IN GUARD CELL 2 OS=Arabidopsis thaliana GN=ASPG2 PE=2 SV=1//2.05346e-47
BraA02000391	12.7746	16.6951	10.992	28.7252	24.3008	23.9026	421.544	1014.68	-1.2673	0.00031263	0.0082354	--	sp|Q9LEV7|FBT6_ARATH Probable folate-biopterin transporter 6 OS=Arabidopsis thaliana GN=At5g10820 PE=2 SV=1//0
BraA02000403	175.414	223.683	136.333	45.538	40.9538	31.8639	3445.94	967.407	1.8327	8.7549e-08	5.7255e-06	--	sp|P48001|KNAT4_ARATH Homeobox protein knotted-1-like 4 OS=Arabidopsis thaliana GN=KNAT4 PE=1 SV=3//0
BraA02000444	1.1356	1.23807	2.43286	0.0472415	0.0490544	0	28.8106	0.733397	5.2959	1.951e-05	0.0007601	--	sp|O23969|SF21_HELAN Pollen-specific protein SF21 OS=Helianthus annuus GN=SF21 PE=2 SV=1//3.36884e-112
BraA02000467	10.691	10.1831	11.7355	1.68086	1.96976	1.74066	380.757	78.4496	2.279	1.991e-08	1.4652e-06	--	sp|Q9LYG9|MSL10_ARATH Mechanosensitive ion channel protein 10 OS=Arabidopsis thaliana GN=MSL10 PE=1 SV=1//0
BraA02000492	9.86798	4.89683	10.0313	0.535249	1.42282	3.19669	325.768	81.2565	2.0033	0.00063793	0.014689	--	-//-
BraA02000548	6.03419	3.28601	7.67615	16.2622	15.2876	14.6103	149.52	506.02	-1.7589	5.0215e-06	0.00022638	--	sp|Q9ZSL6|SIGD_ARATH RNA polymerase sigma factor sigD, chloroplastic OS=Arabidopsis thaliana GN=SIGD PE=2 SV=1//1.15185e-94
BraA02000554	19.8929	30.0608	12.1616	4.22972	4.95034	3.52921	480.312	124.325	1.9499	0.00072197	0.016077	--	sp|Q9FFZ1|PPH_ARATH Pheophytinase, chloroplastic OS=Arabidopsis thaliana GN=PPH PE=1 SV=1//0
BraA02000577	10.3826	11.5651	14.135	72.4746	65.8781	78.4137	44.9033	336.558	-2.906	1.5449e-11	1.7196e-09	--	sp|P42732|RR13_ARATH 30S ribosomal protein S13, chloroplastic OS=Arabidopsis thaliana GN=RPS13 PE=2 SV=1//5.11332e-34
BraA02000611	536.912	333.821	1098.32	2965.86	2002.66	2181.69	8369	37965.6	-2.1816	1.3771e-05	0.00055491	--	sp|P42737|BCA2_ARATH Beta carbonic anhydrase 2, chloroplastic OS=Arabidopsis thaliana GN=BCA2 PE=1 SV=3//9.8074e-176
BraA02000635	0.226312	0.810693	0.499779	1.8251	3.30846	2.40976	13.8903	84.2818	-2.6011	9.784e-06	0.00040872	--	sp|Q38893|ZDS_ARATH Zeta-carotene desaturase, chloroplastic/chromoplastic OS=Arabidopsis thaliana GN=ZDS1 PE=1 SV=3//0
BraA02000636	1.57743	1.79793	2.42718	61.0427	47.8871	39.3125	29.2181	941.315	-5.0097	3.7811e-16	7.0634e-14	--	sp|Q05212|DR102_ARATH DNA-damage-repair/toleration protein DRT102 OS=Arabidopsis thaliana GN=DRT102 PE=1 SV=2//0
BraA02000682	5.78124	2.51024	11.9691	21.5994	51.6944	61.2734	21.9094	174.166	-2.9908	1.148e-05	0.00047092	--	sp|P31169|KIN2_ARATH Stress-induced protein KIN2 OS=Arabidopsis thaliana GN=KIN2 PE=2 SV=1//3.34299e-10
BraA02000683	8.53421	4.07915	30.8538	39.2477	120.894	98.6075	47.3786	334.574	-2.82	0.00012602	0.0037474	--	sp|P31169|KIN2_ARATH Stress-induced protein KIN2 OS=Arabidopsis thaliana GN=KIN2 PE=2 SV=1//3.34299e-10
BraA02000701	33.171	23.0154	39.9407	46.5301	62.3856	58.4834	740.808	1592.81	-1.1044	0.0013567	0.027188	--	sp|Q9FFF4|ILVH1_ARATH Acetolactate synthase small subunit 1, chloroplastic OS=Arabidopsis thaliana GN=VAT1 PE=1 SV=1//0
BraA02000716	349.651	364.244	172.4	36.2794	81.9167	60.1167	5044.93	1257.78	2.0039	3.6359e-05	0.0013132	--	sp|Q9FMD9|GLN14_ARATH Glutamine synthetase cytosolic isozyme 1-4 OS=Arabidopsis thaliana GN=GLN1-4 PE=1 SV=1//0
BraA02000750	264.491	220.826	266.793	473.276	430.14	421.595	3310.35	7321.61	-1.1452	0.00067585	0.015349	--	-//-
BraA02000772	0	0.207095	0	6.17163	2.34676	8.46429	1.30172	137.478	-6.7226	6.0983e-08	4.1137e-06	--	sp|Q9LF50|MEX1_ARATH Maltose excess protein 1, chloroplastic OS=Arabidopsis thaliana GN=MEX1 PE=2 SV=2//0
BraA02000792	14.3721	7.05855	21.506	37.9001	33.2018	26.4301	217.464	617.096	-1.5047	0.00033322	0.0086597	--	-//-
BraA02000808	13.7546	10.6451	18.0469	91.9611	46.7328	62.4054	73.5785	442.273	-2.5876	0.00016186	0.0046684	--	sp|Q9FKP0|PSRP6_ARATH 50S ribosomal protein 6, chloroplastic OS=Arabidopsis thaliana GN=PSRP6 PE=3 SV=1//4.86301e-47
BraA02000825	3.4068	0.647172	0.822878	6.24769	12.1287	9.40476	4.97058	35.2492	-2.8261	0.0010789	0.022367	--	sp|Q9FJF9|SAU21_ARATH Auxin-responsive protein SAUR21 OS=Arabidopsis thaliana GN=SAUR21 PE=2 SV=1//1.98737e-25
BraA02000839	3.13622	3.61348	2.50311	6.94743	8.12848	7.12856	79.0447	237.907	-1.5897	0.00014771	0.0042977	--	sp|Q9FI14|TAO1_ARATH Disease resistance protein TAO1 OS=Arabidopsis thaliana GN=TAO1 PE=3 SV=1//1.48944e-28
BraA02000840	0	0.0356446	0	1.3465	1.39818	1.42447	0.325429	48.7628	-7.2273	4.654e-10	4.2919e-08	--	sp|F4J339|RPP1_ARATH Probable disease resistance protein RPP1 OS=Arabidopsis thaliana GN=RPP1 PE=2 SV=1//6.40123e-31
BraA02000857	2.82246	10.2542	2.72695	44.0529	48.7229	82.908	25.9026	359.912	-3.7965	7.1361e-12	8.1488e-10	--	sp|Q8L8Z8|GRXS2_ARATH Monothiol glutaredoxin-S2 OS=Arabidopsis thaliana GN=GRXS2 PE=3 SV=1//1.49462e-64
BraA02000867	0.736606	0.279858	1.48266	4.58115	3.35426	3.7492	12.1226	70.3805	-2.5375	7.834e-05	0.0025186	--	sp|Q8LAN3|P4H4_ARATH Probable prolyl 4-hydroxylase 4 OS=Arabidopsis thaliana GN=P4H4 PE=2 SV=1//0
BraA02000876	1196.18	1771.59	859.659	375.957	416.118	389.557	14369.1	5586.29	1.363	0.0010959	0.022682	--	sp|P24805|TSJT1_TOBAC Stem-specific protein TSJT1 OS=Nicotiana tabacum GN=TSJT1 PE=2 SV=1//2.6558e-31
BraA02000900	38.0042	42.1616	45.2507	8.58854	8.41468	7.86853	507.69	126.128	2.0091	1.7256e-07	1.0745e-05	--	sp|A0JPP1|NC2A_RAT Dr1-associated corepressor OS=Rattus norvegicus GN=Drap1 PE=2 SV=1//3.48625e-31
BraA02000913	0.143068	0	0.248807	0.629688	0.824422	1.62917	4.09007	38.6439	-3.24	0.00018207	0.0051652	--	sp|Q94LW6|SUT35_ARATH Probable sulfate transporter 3.5 OS=Arabidopsis thaliana GN=SULTR3;5 PE=2 SV=1//0
BraA02000933	0	0.121345	0.0685732	1.52797	1.72763	2.93899	1.5673	63.0412	-5.3299	4.0572e-10	3.7642e-08	--	-//-
BraA02000954	25.5824	34.0894	15.6343	119.859	82.5002	65.5792	933.708	4274.31	-2.1946	0.00025229	0.0068533	--	sp|Q8RX87|RFS6_ARATH Probable galactinol--sucrose galactosyltransferase 6 OS=Arabidopsis thaliana GN=RFS6 PE=2 SV=2//0
BraA02000956	30.482	25.1602	15.1246	5.85667	10.1182	6.82824	1167.23	469.458	1.314	0.00075925	0.016691	--	sp|Q94BT0|SPSA1_ARATH Sucrose-phosphate synthase 1 OS=Arabidopsis thaliana GN=SPS1 PE=1 SV=1//0
BraA02001032	1.14919	1.16823	1.23033	3.62556	3.05495	2.70085	33.4407	111.604	-1.7387	0.00068663	0.015555	--	sp|Q9ZT42|RHF2A_ARATH E3 ubiquitin-protein ligase RHF2A OS=Arabidopsis thaliana GN=RHF2A PE=2 SV=1//4.47375e-19
BraA02001067	9.93272	6.81113	7.0219	28.8975	28.9634	27.1275	171.735	772.045	-2.1685	7.0531e-09	5.5974e-07	--	sp|Q9FNJ9|CA1P_ARATH Probable 2-carboxy-D-arabinitol-1-phosphatase OS=Arabidopsis thaliana GN=At5g22620 PE=1 SV=1//0
BraA02001089	43.2298	25.4481	39.3866	7.44014	12.6593	15.4621	822.982	331.75	1.3108	0.00023445	0.0064407	--	sp|Q5RBU7|PCP_PONAB Lysosomal Pro-X carboxypeptidase OS=Pongo abelii GN=PRCP PE=2 SV=1//1.2309e-71
BraA02001167	22.2759	16.5262	27.4205	66.3754	58.8134	48.0771	536.017	1760.94	-1.716	1.1121e-06	5.8966e-05	--	sp|Q9FN89|RIBA3_ARATH Monofunctional riboflavin biosynthesis protein RIBA 3, chloroplastic OS=Arabidopsis thaliana GN=RIBA3 PE=1 SV=1//0
BraA02001168	0.158456	0	0.357219	4.24514	4.25062	5.79596	2.92685	98.5346	-5.0732	8.4333e-13	1.0932e-10	--	sp|Q6NMB6|UTR5B_ARATH UDP-galactose/UDP-glucose transporter 5B OS=Arabidopsis thaliana GN=At5g59740 PE=2 SV=1//0
BraA02001195	0	0.427882	0.0725402	7.04016	5.29625	4.89669	1.92265	85.0973	-5.4679	1.1715e-12	1.4766e-10	--	sp|Q9LTI3|MPU11_ARATH Mannose-P-dolichol utilization defect 1 protein homolog 1 OS=Arabidopsis thaliana GN=At5g59470 PE=2 SV=1//2.0013e-137
BraA02001208	4.95535	5.51357	4.78766	0.225778	0.117221	0	37.7701	1.12083	5.0746	1.8224e-06	9.1438e-05	--	sp|Q9FGU8|COPT3_ARATH Copper transporter 3 OS=Arabidopsis thaliana GN=COPT3 PE=2 SV=1//1.33952e-64
BraA02001209	69.3516	81.6713	37.0051	6.52953	10.2549	4.85692	638.643	92.5562	2.7866	3.4857e-07	2.0414e-05	--	-//-
BraA02001213	0	0	0.0734508	0.3637	0.679783	0.590257	1.18203	30.9488	-4.7105	1.8857e-05	0.0007386	--	sp|Q39547|CUCM1_CUCME Cucumisin OS=Cucumis melo PE=1 SV=1//0
BraA02001247	13.9171	13.7329	18.0839	2.46594	2.49655	2.30117	416.996	82.6943	2.3342	6.0169e-09	4.796e-07	--	sp|Q39032|PLCD1_ARATH Phosphoinositide phospholipase C 1 OS=Arabidopsis thaliana GN=PLC1 PE=2 SV=1//0
BraA02001248	9.97423	4.92394	8.53185	2.49224	1.13614	1.97303	216.245	65.7151	1.7184	0.00030648	0.0081018	--	sp|Q39032|PLCD1_ARATH Phosphoinositide phospholipase C 1 OS=Arabidopsis thaliana GN=PLC1 PE=2 SV=1//0
BraA02001286	0	0.110157	0.0233441	3.79138	4.41698	3.80193	1.59722	181.64	-6.8294	7.3349e-24	2.5345e-21	--	sp|Q9FGT9|GPDL6_ARATH Glycerophosphodiester phosphodiesterase GDPDL6 OS=Arabidopsis thaliana GN=GDPDL6 PE=2 SV=1//0
BraA02001289	3.30357	0.823674	1.89511	8.79121	9.59013	8.44291	34.0957	190.251	-2.4802	1.7536e-07	1.0865e-05	--	sp|A5GFW7|RTF2_PIG Protein RTF2 homolog OS=Sus scrofa GN=RTFDC1 PE=3 SV=1//3.70812e-32
BraA02001362	0.0681787	0.0388546	0.0988072	1.3373	1.49022	2.22326	1.78415	53.6726	-4.9109	2.4561e-08	1.7894e-06	--	-//-
BraA02001463	11.2258	10.2448	9.54143	23.6966	22.4596	21.6449	234.73	645.601	-1.4596	7.2561e-05	0.0023579	--	sp|Q9ZNW0|MOCS3_ARATH Adenylyltransferase and sulfurtransferase MOCS3 OS=Arabidopsis thaliana GN=MOCS3 PE=2 SV=1//0
BraA02001476	24.6027	10.9449	17.9186	1.11095	1.80832	2.46895	498.529	61.6227	3.0161	1.0816e-06	5.7685e-05	--	sp|Q9S702|AK3_ARATH Aspartokinase 3, chloroplastic OS=Arabidopsis thaliana GN=AK3 PE=1 SV=1//0
BraA02001494	90.8481	68.5874	127.837	194.848	170.332	262.868	941.365	2547.7	-1.4364	3.0775e-05	0.0011267	--	sp|P92959|RK24_ARATH 50S ribosomal protein L24, chloroplastic OS=Arabidopsis thaliana GN=RPL24 PE=2 SV=2//2.28202e-107
BraA02001577	113.348	141.967	68.0861	34.6073	44.7082	29.7085	1104.62	469.472	1.2344	0.0019209	0.035498	--	sp|Q9SJ52|YLS9_ARATH Protein YLS9 OS=Arabidopsis thaliana GN=YLS9 PE=2 SV=1//8.40389e-12
BraA02001594	36.0787	40.6767	36.3679	7.16581	6.53495	8.29237	507.638	123.553	2.0387	1.229e-07	7.8539e-06	--	sp|Q9LV09|BOB1_ARATH Protein BOBBER 1 OS=Arabidopsis thaliana GN=BOB1 PE=1 SV=1//5.01239e-10
BraA02001601	2.94057	2.04625	3.64851	6.04176	6.36587	8.58765	82.1063	246.643	-1.5869	0.00016347	0.0047073	--	sp|Q9FK05|PME61_ARATH Probable pectinesterase/pectinesterase inhibitor 61 OS=Arabidopsis thaliana GN=PME61 PE=2 SV=1//0
BraA02001654	10.8061	12.8617	8.96216	0.182999	0.475053	0.79198	99.3942	5.37013	4.2101	2.1216e-10	2.0554e-08	--	-//-
BraA02001669	3.00738	2.57084	4.41895	0.719374	0.9026	0.875616	94.0406	29.0022	1.6971	0.0014741	0.028869	--	sp|Q9FYR7|SCL8_ARATH Scarecrow-like protein 8 OS=Arabidopsis thaliana GN=SCL8 PE=2 SV=1//0
BraA02001674	5.54971	6.1522	5.43536	21.7493	14.351	12.8283	65.8583	239.959	-1.8654	0.00058932	0.013805	--	-//-
BraA02001684	2.12409	1.40681	1.66396	0.0549285	0.228145	0.445723	52.8953	8.91529	2.5688	0.00034063	0.0088001	--	sp|Q9LZD3|E70A1_ARATH Exocyst complex component EXO70A1 OS=Arabidopsis thaliana GN=EXO70A1 PE=1 SV=1//0
BraA02001691	0	0.117003	0	2.35727	2.34574	3.08179	0.325429	27.6428	-6.4084	3.854e-06	0.0001793	--	-//-
BraA02001737	17.6842	23.7922	16.7507	3.38408	7.64799	6.10233	244.787	88.6064	1.466	0.00053572	0.012788	--	sp|P27061|PPA1_SOLLC Acid phosphatase 1 OS=Solanum lycopersicum GN=APS1 PE=2 SV=1//6.87119e-110
BraA02001738	13.3473	12.1051	10.2888	3.68021	5.04772	4.10065	363.079	162.581	1.1591	0.0025907	0.044938	--	sp|Q8L6Y4|EMF2_ARATH Polycomb group protein EMBRYONIC FLOWER 2 OS=Arabidopsis thaliana GN=EMF2 PE=1 SV=2//0
BraA02001775	0.449743	0	1.04286	25.1306	9.5622	8.84606	4.97659	184.176	-5.2098	0.00060482	0.014078	--	sp|Q91ZF0|DJC24_MOUSE DnaJ homolog subfamily C member 24 OS=Mus musculus GN=Dnajc24 PE=1 SV=3//3.94904e-08
BraA02001792	18.0652	13.3303	20.531	2.54778	2.7493	4.91858	292.158	70.6896	2.0472	9.0094e-07	4.8548e-05	--	sp|Q9ZSK1|GTOMC_ARATH Tocopherol O-methyltransferase, chloroplastic OS=Arabidopsis thaliana GN=VTE4 PE=2 SV=2//0
BraA02001819	25.3088	28.6268	23.4892	9.16937	8.49882	10.9528	702.724	325.323	1.1111	0.0018895	0.035046	--	sp|Q8W468|ARI8_ARATH Probable E3 ubiquitin-protein ligase ARI8 OS=Arabidopsis thaliana GN=ARI8 PE=2 SV=1//0
BraA02001844	24.0187	20.1421	19.9595	3.21501	6.18219	6.57045	150.482	46.0261	1.7091	0.00029679	0.0078914	--	sp|Q9CPU4|MGST3_MOUSE Microsomal glutathione S-transferase 3 OS=Mus musculus GN=Mgst3 PE=1 SV=1//7.5064e-28
BraA02001860	1.15687	2.94742	0.0657481	12.5666	16.5646	28.1791	17.5255	302.808	-4.1109	1.2128e-09	1.0518e-07	--	sp|P0DKI3|TRNH1_ARATH Tropinone reductase homolog At1g07440 OS=Arabidopsis thaliana GN=At1g07440 PE=1 SV=1//2.46422e-145
BraA02001885	0	1.14825	0.312857	0.826212	2.64524	2.64451	11.7716	60.3306	-2.3576	0.0019752	0.036358	--	sp|Q3ECH2|Y1670_ARATH Probable receptor-like protein kinase At1g67000 OS=Arabidopsis thaliana GN=At1g67000 PE=2 SV=2//4.16513e-08
BraA02001886	4.08088	3.10089	3.4734	0.600061	1.35149	1.38991	352.682	135.23	1.383	0.00043374	0.010755	--	sp|Q9SZ11|GPDL3_ARATH Glycerophosphodiester phosphodiesterase GDPDL3 OS=Arabidopsis thaliana GN=GDPDL3 PE=1 SV=3//0
BraA02001890	50.707	32.4149	36.1351	3.73208	7.35815	6.95135	1410.24	262.429	2.4259	2.1882e-11	2.3865e-09	--	sp|Q9SZ11|GPDL3_ARATH Glycerophosphodiester phosphodiesterase GDPDL3 OS=Arabidopsis thaliana GN=GDPDL3 PE=1 SV=3//0
BraA02001892	0.77362	0.50046	0.545429	0.0800224	0.0830932	0	25.3984	2.93359	3.114	0.0026203	0.045322	--	sp|Q3ECH2|Y1670_ARATH Probable receptor-like protein kinase At1g67000 OS=Arabidopsis thaliana GN=At1g67000 PE=2 SV=2//0
BraA02001914	0.904548	0.403432	0.645954	12.1544	11.8784	11.2776	14.5328	329.53	-4.503	1.485e-20	4.007e-18	--	sp|O04251|Y4211_ARATH BRCT domain-containing protein At4g02110 OS=Arabidopsis thaliana GN=At4g02110 PE=3 SV=3//1.2913e-11
BraA02001930	39.7125	47.2736	19.8509	3.74105	7.54071	8.49206	403.453	92.3349	2.1275	0.00010766	0.0032762	--	sp|Q9FYF7|Y1736_ARATH REF/SRPP-like protein At1g67360 OS=Arabidopsis thaliana GN=At1g67360 PE=2 SV=1//3.8129e-114
BraA02001935	27.7164	39.8395	43.5893	6.77715	6.42529	6.85432	211.954	47.7542	2.1501	1.6268e-06	8.2418e-05	--	sp|Q9S744|CML9_ARATH Calmodulin-like protein 9 OS=Arabidopsis thaliana GN=CML9 PE=1 SV=1//1.24083e-13
BraA02001962	7.31717	10.6827	7.46672	32.8031	26.7921	23.4055	90.3395	373.535	-2.0478	3.3755e-07	1.9832e-05	--	-//-
BraA02001970	94.6691	257.491	70.8217	903.864	676.369	701.926	1567.87	10828	-2.7879	1.5272e-10	1.5242e-08	--	sp|Q9C9W3|CAMT1_ARATH Putative caffeoyl-CoA O-methyltransferase At1g67980 OS=Arabidopsis thaliana GN=At1g67980 PE=2 SV=1//1.82806e-154
BraA02002025	8.00968	4.77912	8.51768	10.3898	20.2952	19.7556	116.476	336.882	-1.5322	0.00010614	0.0032381	--	sp|Q9SX25|CXE6_ARATH Probable carboxylesterase 6 OS=Arabidopsis thaliana GN=CXE6 PE=2 SV=1//8.16232e-165
BraA02002028	5.41642	4.37762	8.37299	36.0889	34.0982	39.8619	108.864	818.008	-2.9096	5.1446e-14	7.8411e-12	--	sp|Q700D9|MYBF_ARATH Putative Myb family transcription factor At1g14600 OS=Arabidopsis thaliana GN=At1g14600 PE=2 SV=2//5.96363e-10
BraA02002030	2.97113	0.911739	0.441629	12.1366	18.9603	17.3899	10.8986	153.434	-3.8154	4.3395e-12	5.0992e-10	--	sp|Q5SXM8|DNLZ_HUMAN DNL-type zinc finger protein OS=Homo sapiens GN=DNLZ PE=1 SV=1//1.31867e-08
BraA02002031	2.29644	2.186	1.97491	0	0.0250722	0.0261243	74.7038	0.704145	6.7292	1.2929e-12	1.6129e-10	--	sp|Q93ZF5|PHO11_ARATH Phosphate transporter PHO1 homolog 1 OS=Arabidopsis thaliana GN=PHO1-H1 PE=2 SV=1//1.90735e-23
BraA02002044	3.8824	4.1891	1.95053	7.47896	8.38312	4.87654	56.0878	147.489	-1.3948	0.0023549	0.041662	--	sp|P82280|RAV2_ARATH AP2/ERF and B3 domain-containing transcription repressor RAV2 OS=Arabidopsis thaliana GN=RAV2 PE=2 SV=1//6.23626e-177
BraA02002090	35.7304	31.7034	42.9735	12.0805	14.0086	13.0373	1011.64	445.638	1.1828	0.00069023	0.015607	--	sp|A7T167|GDAP2_NEMVE Protein GDAP2 homolog OS=Nematostella vectensis GN=gdap2 PE=3 SV=1//1.76687e-92
BraA02002093	14.5261	11.6389	16.3041	0.779796	0.714459	0.74444	260.023	17.1485	3.9225	8.9227e-16	1.609e-13	--	sp|Q9C4Z7|MINE1_ARATH Cell division topological specificity factor homolog, chloroplastic OS=Arabidopsis thaliana GN=MINE1 PE=1 SV=1//4.0478e-101
BraA02002096	23.7771	14.3538	27.2704	53.4435	61.6258	69.6925	614.225	2145.53	-1.8045	2.4156e-07	1.4544e-05	--	sp|Q9C533|ZDHC1_ARATH Probable protein S-acyltransferase 22 OS=Arabidopsis thaliana GN=PAT22 PE=2 SV=2//0
BraA02002099	123.117	4.1419	137.138	418.002	280.312	496.045	1078.05	6033.38	-2.4845	6.8897e-07	3.8026e-05	--	sp|Q9C554|EXPA1_ARATH Expansin-A1 OS=Arabidopsis thaliana GN=EXPA1 PE=2 SV=1//2.75119e-147
BraA02002113	311.339	361.204	358.212	628.205	532.778	604.955	3687.03	7932.15	-1.1053	0.00093866	0.019937	--	sp|Q93W22|RL103_ARATH 60S ribosomal protein L10-3 OS=Arabidopsis thaliana GN=RPL10C PE=2 SV=1//9.02423e-158
BraA02002146	0	0	0.280129	2.35805	1.20027	4.10208	1.77305	57.779	-5.0262	1.1073e-05	0.00045679	--	sp|F4I5D5|WTR11_ARATH WAT1-related protein At1g70260 OS=Arabidopsis thaliana GN=At1g70260 PE=2 SV=1//0
BraA02002156	0.507198	0.272046	0.778289	3.11158	4.38702	5.28149	15.4458	154.682	-3.324	3.0092e-10	2.862e-08	--	sp|Q551H4|FRAY2_DICDI Serine/threonine-protein kinase fray2 OS=Dictyostelium discoideum GN=fray2 PE=3 SV=1//1.43442e-111
BraA02002181	72.5463	79.0727	116.946	154.631	402.33	382.004	1197.21	5068.51	-2.0819	0.00014327	0.0041924	--	sp|Q8W4J8|TIF7_ARATH Protein TIFY 7 OS=Arabidopsis thaliana GN=TIFY7 PE=1 SV=2//2.43563e-128
BraA02002282	5.31651	5.12744	7.62022	0.838499	0.870675	2.23779	90.9867	24.2536	1.9075	0.00054053	0.012844	--	sp|Q9XF63|ATL3_ARATH RING-H2 finger protein ATL3 OS=Arabidopsis thaliana GN=ATL3 PE=2 SV=1//3.19191e-126
BraA02002300	20.7941	30.1438	23.0162	3.09064	5.01445	2.92593	106.969	19.8626	2.4291	1.1018e-05	0.0004555	--	-//-
BraA02002312	13.9766	15.6118	11.8832	40.1189	31.105	33.8571	43.2534	138.77	-1.6818	0.00045103	0.011094	--	sp|P94040|GL31_ARATH Germin-like protein subfamily 3 member 1 OS=Arabidopsis thaliana GN=GLP1 PE=1 SV=1//6.04076e-25
BraA02002313	58.2942	62.3011	52.2253	20.2824	17.4503	23.0417	333.125	147.025	1.18	0.0023198	0.041201	--	sp|Q94BS8|EF4L2_ARATH Protein ELF4-LIKE 2 OS=Arabidopsis thaliana GN=EFL2 PE=2 SV=1//1.25057e-74
BraA02002337	946.784	1052.6	998.722	59.6724	69.3782	45.7529	8928.23	653.182	3.7728	8.0764e-25	3.1978e-22	--	sp|Q9CAK1|RLM1B_ARATH Disease resistance protein RML1B OS=Arabidopsis thaliana GN=RLM1B PE=2 SV=1//3.49407e-07
BraA02002417	11.176	19.4591	12.189	23.3548	24.0466	30.3082	182.04	412.995	-1.1819	0.0015328	0.029731	--	sp|Q9C909|RBG5_ARATH Glycine-rich RNA-binding protein 5, mitochondrial OS=Arabidopsis thaliana GN=RBG5 PE=2 SV=1//1.8852e-27
BraA02002418	8.29217	13.482	5.18395	0.933416	0.848081	0.883669	64.0238	8.02848	2.9954	6.3521e-05	0.0021209	--	-//-
BraA02002423	5.51656	2.49512	6.04898	12.9863	9.96123	8.61159	94.5776	267.384	-1.4993	0.00083755	0.018096	--	sp|Q9CA75|GT5_ARATH Putative glycosyltransferase 5 OS=Arabidopsis thaliana GN=GT5 PE=2 SV=1//0
BraA02002435	1013.49	48.6808	1627.12	2782.93	1875.3	2722.01	3396.74	11534.1	-1.7637	0.0006837	0.015505	--	sp|Q6NMQ7|GASA6_ARATH Gibberellin-regulated protein 6 OS=Arabidopsis thaliana GN=GASA6 PE=3 SV=1//2.10954e-14
BraA02002452	2.05694	1.95373	2.89819	6.23231	6.04572	7.09793	23.7177	82.6628	-1.8013	0.0013923	0.02773	--	sp|Q8S307|BZR1_ARATH Protein BRASSINAZOLE-RESISTANT 1 OS=Arabidopsis thaliana GN=BZR1 PE=1 SV=1//9.69433e-18
BraA02002458	1.77265	1.17859	3.28259	15.1234	7.48498	13.7631	12.5079	91.3358	-2.8683	1.5329e-05	0.0006116	--	-//-
BraA02002459	15.5472	14.6034	16.3241	41.186	33.1264	39.4418	363.302	1117.34	-1.6208	5.6283e-06	0.00025125	--	sp|Q9FRL3|ERDL6_ARATH Sugar transporter ERD6-like 6 OS=Arabidopsis thaliana GN=At1g75220 PE=1 SV=1//0
BraA02002465	0.724151	0.825379	1.27208	14.4874	8.43735	5.65649	12.637	163.468	-3.6933	0.00030268	0.0080362	--	-//-
BraA02002495	5.14009	3.13368	9.00835	23.9042	24.1089	26.8531	42.8368	228.929	-2.418	8.4481e-08	5.5448e-06	--	sp|Q8GSJ6|LQY1_ARATH Protein disulfide-isomerase LQY1, chloroplastic OS=Arabidopsis thaliana GN=LQY1 PE=1 SV=1//1.6506e-84
BraA02002549	150.685	203.047	155.441	55.5967	63.4308	58.4557	3263.81	1423.55	1.1971	0.00040463	0.010144	--	sp|P38355|YB8B_YEAST Uncharacterized transporter YBR287W OS=Saccharomyces cerevisiae (strain ATCC 204508 / S288c) GN=YBR287W PE=1 SV=1//4.6685e-14
BraA02002732	111.651	133.111	144.763	44.9739	48.0079	33.1211	867.556	352.32	1.3001	0.0002437	0.0066597	--	-//-
BraA02002767	996.938	1271.86	1137.25	2829.85	2270.63	1930.45	8333.82	21788	-1.3865	0.00012386	0.0036891	--	sp|Q9SAG8|DNAJ8_ARATH Chaperone protein dnaJ 8, chloroplastic OS=Arabidopsis thaliana GN=ATJ8 PE=2 SV=1//4.35509e-80
BraA02002842	42.9355	60.2831	36.6738	1.20489	1.60859	1.36571	678.932	25.3571	4.7428	7.814e-25	3.1279e-22	--	-//-
BraA02002887	0.0831561	0.236951	0	3.62019	4.00697	3.78773	2.19935	100.335	-5.5116	3.4454e-14	5.3865e-12	--	sp|Q8RXK6|RH8_ARATH DEAD-box ATP-dependent RNA helicase 8 OS=Arabidopsis thaliana GN=RH8 PE=2 SV=1//0
BraA02003143	0	0.668049	0.32359	7.691	6.48874	8.92802	3.46003	101.071	-4.8684	9.6605e-13	1.2304e-10	--	sp|Q8S4F6|SQD2_ARATH Sulfoquinovosyl transferase SQD2 OS=Arabidopsis thaliana GN=SQD2 PE=1 SV=1//3.66155e-43
BraA02003144	29.0552	51.105	33.1546	0.193595	0.241229	0.0837841	816.586	4.72931	7.4318	7.4445e-27	3.6646e-24	--	-//-
BraA02003160	4.02891	1.71079	13.5858	19.0478	17.7381	19.3002	73.3746	260.352	-1.8271	1.869e-05	0.00073286	--	-//-
BraA02003217	1.54336	1.91903	3.11783	19.0629	14.6368	18.8095	27.6978	275.452	-3.314	6.1302e-13	8.1201e-11	--	-//-
BraA02003226	5.89922	13.3581	5.47161	19.0406	23.8349	30.2907	91.223	336.783	-1.8843	2.0224e-06	0.00010023	--	sp|O80338|EF101_ARATH Ethylene-responsive transcription factor 2 OS=Arabidopsis thaliana GN=ERF2 PE=2 SV=1//1.32793e-93
BraA02003248	7.40649	8.85768	5.56958	0.942553	2.28369	2.1529	174.085	52.6727	1.7247	0.0001839	0.0052054	--	sp|Q9URY4|YI01_SCHPO Putative amidase C869.01 OS=Schizosaccharomyces pombe (strain 972 / ATCC 24843) GN=SPAC869.01 PE=3 SV=1//1.36156e-79
BraA02003288	27.2544	32.2825	40.6168	75.3345	46.3689	62.6984	165.256	383.669	-1.2152	0.0027714	0.047285	--	sp|P48504|QCR6_SOLTU Cytochrome b-c1 complex subunit 6 OS=Solanum tuberosum PE=1 SV=2//1.13085e-32
BraA02003315	36.7578	38.5006	28.1875	66.1238	66.7288	53.625	1223.81	2784.93	-1.1863	0.00045567	0.011185	--	sp|Q9ZU35|AB7G_ARATH ABC transporter G family member 7 OS=Arabidopsis thaliana GN=ABCG7 PE=2 SV=1//0
BraA02003349	80.0065	86.0417	77.687	31.5041	25.1332	25.2526	709.446	301.299	1.2355	0.00052873	0.012671	--	sp|Q9ZVF1|CAR10_ARATH Protein C2-DOMAIN ABA-RELATED 10 OS=Arabidopsis thaliana GN=CAR10 PE=2 SV=1//4.76252e-118
BraA02003544	19.796	29.7136	12.9303	2.48991	2.86247	3.99281	389.55	72.875	2.4183	2.8347e-05	0.0010505	--	sp|Q9ZPR7|UPS1_ARATH Ureide permease 1 OS=Arabidopsis thaliana GN=UPS1 PE=1 SV=1//0
BraA02003657	1.84675	1.358	2.76271	3.64797	6.80649	7.27713	29.562	106.847	-1.8537	0.00035385	0.0090644	--	sp|Q9SCU0|SDR2A_ARATH Short-chain dehydrogenase reductase 2a OS=Arabidopsis thaliana GN=SDR2a PE=3 SV=1//1.71851e-76
BraA02003695	33.783	40.0016	21.4929	56.7157	72.3453	66.9419	400.374	1032.32	-1.3665	9.0662e-05	0.0028366	--	sp|P37707|B2_DAUCA B2 protein OS=Daucus carota PE=2 SV=1//6.42843e-91
BraA02003698	0.251967	0	0.324587	0.616105	1.30731	2.02876	6.12099	50.2439	-3.0371	0.00031259	0.0082354	--	sp|Q6PIW4|FIGL1_HUMAN Fidgetin-like protein 1 OS=Homo sapiens GN=FIGNL1 PE=1 SV=2//1.0462e-107
BraA02003699	228.937	210.23	303.65	430.017	340.841	454.174	2223.68	4581.34	-1.0428	0.0020744	0.037763	--	sp|P82024|RR21_SPIOL 30S ribosomal protein S21, chloroplastic (Fragment) OS=Spinacia oleracea GN=rps21 PE=1 SV=1//8.46949e-11
BraA02003700	0.048517	0.0276495	0.187501	1.09091	0.506131	0.904063	3.26169	38.3691	-3.5563	7.7055e-05	0.0024862	--	sp|P92942|CLCB_ARATH Chloride channel protein CLC-b OS=Arabidopsis thaliana GN=CLC-B PE=1 SV=1//0
BraA02003738	15.5837	4.34357	42.539	39.9136	63.7567	91.582	274.934	1029.38	-1.9046	0.0012765	0.025762	--	sp|P27494|CB23_TOBAC Chlorophyll a-b binding protein 36, chloroplastic OS=Nicotiana tabacum GN=CAB36 PE=3 SV=1//3.15102e-163
BraA02003816	10.4839	10.1634	8.00237	3.3913	3.03956	2.74225	223.774	90.606	1.3044	0.0017018	0.032287	--	sp|P92958|KIN11_ARATH SNF1-related protein kinase catalytic subunit alpha KIN11 OS=Arabidopsis thaliana GN=KIN11 PE=1 SV=1//0
BraA02003899	0	0	0.101472	26.7305	18.9911	15.439	0.295508	216.884	-9.5195	1.8992e-17	3.8013e-15	--	-//-
BraA02003914	34.7892	42.9894	24.0442	3.29571	1.96775	2.49605	343.524	33.4836	3.3589	3.4012e-14	5.3403e-12	--	sp|Q9FJK6|CCC11_ARATH Cyclin-C1-1 OS=Arabidopsis thaliana GN=CYCC1-1 PE=2 SV=2//1.90326e-133
BraA02003926	9.14159	10.8078	5.65043	2.28176	1.97444	2.76265	130.846	45.2154	1.533	0.0014424	0.028355	--	sp|Q9LH42|Y3195_ARATH UPF0725 protein At3g19520 OS=Arabidopsis thaliana GN=At3g19520 PE=2 SV=1//1.05882e-59
BraA02003956	14.2224	12.7828	10.3512	3.95656	3.92164	3.37274	173.728	65.9917	1.3965	0.0015514	0.030013	--	sp|B8XCH5|QKY_ARATH Protein QUIRKY OS=Arabidopsis thaliana GN=QKY PE=2 SV=1//1.18308e-25
BraA02004014	1.94674	5.917	3.02414	11.3221	11.9083	8.57493	83.0811	306.462	-1.8831	3.1526e-06	0.00014953	--	sp|Q94CI6|EDL18_ARATH Sugar transporter ERD6-like 18 OS=Arabidopsis thaliana GN=SFP2 PE=2 SV=1//0
BraA02004043	2.54759	2.43802	2.13629	0.229959	0.907376	0.273684	86.4765	20.9609	2.0446	0.00038302	0.0096958	--	sp|Q9FKZ1|DRL42_ARATH Probable disease resistance protein At5g66900 OS=Arabidopsis thaliana GN=At5g66900 PE=3 SV=1//0
BraA02004071	0.258091	0.117668	0.299228	4.79072	21.4368	20.3057	3.8544	318.303	-6.3677	1.999e-07	1.2218e-05	--	sp|Q9FPT1|UBP12_ARATH Ubiquitin carboxyl-terminal hydrolase 12 OS=Arabidopsis thaliana GN=UBP12 PE=1 SV=2//2.35747e-07
BraA02004105	6.50852	14.373	6.81229	35.5482	35.6999	43.2338	59.3641	308.157	-2.376	1.3135e-08	9.9681e-07	--	sp|Q9LYE5|CID5_ARATH Polyadenylate-binding protein-interacting protein 5 OS=Arabidopsis thaliana GN=CID5 PE=2 SV=1//6.07304e-41
BraA02004109	5.45088	6.15975	4.32117	1.06984	1.38862	1.78449	99.5922	32.93	1.5966	0.0023505	0.041605	--	-//-
BraA02004113	0.1336	0.304552	0.580855	3.38749	2.38924	2.76611	4.53348	47.3159	-3.3836	2.4703e-05	0.00093444	--	sp|Q1PDT6|Y5547_ARATH B3 domain-containing protein At5g25470 OS=Arabidopsis thaliana GN=At5g25470 PE=2 SV=1//1.82448e-94
BraA02004136	8.66438	17.3343	7.38217	1.5391	2.10667	1.55169	264.945	51.7984	2.3547	0.00080307	0.017507	--	sp|P58049|C71BB_ARATH Cytochrome P450 71B11 OS=Arabidopsis thaliana GN=CYP71B11 PE=2 SV=1//0
BraA02004172	1.22492	6.36022	1.38071	15.6269	33.0615	40.437	38.0406	467.756	-3.6201	2.094e-08	1.5348e-06	--	sp|Q56WN1|GLN11_ARATH Glutamine synthetase cytosolic isozyme 1-1 OS=Arabidopsis thaliana GN=GLN1-1 PE=1 SV=2//9.72732e-174
BraA02004199	0.120929	0.137834	0.0584184	0.549605	0.780952	1.25188	3.03713	30.6835	-3.3367	0.00048552	0.011759	--	-//-
BraA02004244	2.48751	2.21888	6.06056	6.62281	16.4402	12.2038	29.5775	116.77	-1.9811	0.00036565	0.0093079	--	sp|O64399|MYB34_ARATH Transcription factor MYB34 OS=Arabidopsis thaliana GN=MYB34 PE=1 SV=1//7.07247e-40
BraA02004304	0.416936	0.725333	0.296819	2.18361	3.3793	3.02134	19.0104	141.555	-2.8965	2.0352e-08	1.4947e-06	--	sp|Q9FIT8|AGD1_ARATH ADP-ribosylation factor GTPase-activating protein AGD1 OS=Arabidopsis thaliana GN=AGD1 PE=2 SV=2//0
BraA02004322	0.633824	0.963233	0.612375	37.802	14.2737	21.8715	3.04654	131.794	-5.435	8.3218e-06	0.00035455	--	sp|Q94AP0|ALN_ARATH Allantoinase OS=Arabidopsis thaliana GN=ALN PE=1 SV=1//1.60933e-16
BraA02004368	0.443161	0.33674	2.04567	202.258	80.4757	51.7389	17.2343	2595.91	-7.2348	9.0287e-05	0.0028304	--	sp|Q9FMK7|BT1_ARATH BTB/POZ and TAZ domain-containing protein 1 OS=Arabidopsis thaliana GN=BT1 PE=1 SV=1//0
BraA02004399	9.27381	7.87019	3.96869	44.0529	59.6643	24.1837	242.62	1864.31	-2.9419	1.1922e-05	0.00048719	--	sp|Q9FFN4|BGAL6_ARATH Beta-galactosidase 6 OS=Arabidopsis thaliana GN=BGAL6 PE=2 SV=1//0
BraA02004434	36.1466	47.3099	29.4026	4.36158	6.60206	6.74617	1023.07	199.341	2.3596	1.9031e-10	1.8535e-08	--	sp|Q9SZ67|WRK19_ARATH Probable WRKY transcription factor 19 OS=Arabidopsis thaliana GN=WRKY19 PE=2 SV=1//9.4608e-36
BraA02004446	3.2064	1.97959	0.968092	10.0347	8.95963	19.9851	26.6266	211.046	-2.9866	1.9083e-05	0.00074586	--	sp|Q93WU9|WRK51_ARATH Probable WRKY transcription factor 51 OS=Arabidopsis thaliana GN=WRKY51 PE=1 SV=1//5.81462e-43
BraA02004460	20.5317	20.1918	23.4356	3.65082	1.71494	6.95952	207.018	49.3509	2.0686	3.4497e-06	0.00016152	--	sp|Q9FPN7|AGL31_ARATH Agamous-like MADS-box protein AGL31 OS=Arabidopsis thaliana GN=AGL31 PE=2 SV=2//6.56468e-68
BraA02004504	17.7083	17.5549	11.0677	4.58529	6.51807	5.78346	525.37	239.1	1.1357	0.0021613	0.038937	--	-//-
BraA02004542	727.326	354.882	1084.29	1325.25	1162.7	1293.53	8291.14	17965.5	-1.1156	0.0012095	0.024598	--	sp|P23321|PSBO1_ARATH Oxygen-evolving enhancer protein 1-1, chloroplastic OS=Arabidopsis thaliana GN=PSBO1 PE=1 SV=2//4.51026e-34
BraA02004550	25.4335	23.8561	27.9968	52.342	39.2942	37.6596	1156.88	2446.84	-1.0807	0.0016666	0.031817	--	sp|Q8W493|FNRL2_ARATH Ferredoxin--NADP reductase, leaf isozyme 2, chloroplastic OS=Arabidopsis thaliana GN=LFNR2 PE=1 SV=1//1.70814e-115
BraA02004552	5.60116	10.2769	11.2192	0.39214	0.814376	0.424275	58.3266	4.31262	3.7575	1.2713e-06	6.6539e-05	--	sp|Q9FKW8|STR18_ARATH Thiosulfate sulfurtransferase 18 OS=Arabidopsis thaliana GN=STR18 PE=1 SV=1//3.99488e-72
BraA03000004	25.2612	21.5704	20.6765	39.668	37.0212	35.0561	469.71	979.052	-1.0596	0.0027196	0.046641	--	-//-
BraA03000005	15.4264	14.1718	14.5773	2.09641	1.94678	1.03268	725.207	105.768	2.7775	5.5243e-13	7.3443e-11	--	sp|C0LGU1|Y5374_ARATH Probable LRR receptor-like serine/threonine-protein kinase At5g37450 OS=Arabidopsis thaliana GN=At5g37450 PE=2 SV=1//1.64259e-116
BraA03000015	42.5595	37.6876	22.2202	653.812	802.257	818.977	363.283	10110.1	-4.7986	1.1085e-35	9.3902e-33	--	sp|Q9LZX1|LOR15_ARATH Protein LURP-one-related 15 OS=Arabidopsis thaliana GN=At5g01750 PE=1 SV=1//2.81552e-133
BraA03000068	4.71578	2.92463	3.55115	0	0.482305	1.14867	47.1576	8.15264	2.5321	0.00073659	0.0163	--	sp|Q9LZ99|EXPA9_ARATH Expansin-A9 OS=Arabidopsis thaliana GN=EXPA9 PE=2 SV=1//3.50864e-173
BraA03000076	601.167	983.574	470.727	861.302	1303.31	1267.44	2660.52	5532.92	-1.0563	0.0011241	0.023134	--	sp|P56170|MT23_BRAJU Metallothionein-like protein type 2, MT2-22 OS=Brassica juncea PE=3 SV=1//1.03989e-34
BraA03000162	1.66466	0.282586	2.90868	46.7324	26.99	19.8728	40.8428	993.758	-4.6047	1.1195e-05	0.0004608	--	sp|Q93Z04|PLY13_ARATH Probable pectate lyase 13 OS=Arabidopsis thaliana GN=PMR6 PE=1 SV=1//7.72313e-171
BraA03000163	0	0.044729	0.0758304	13.968	9.00651	10.3188	0.916444	315.021	-8.4252	3.1621e-22	9.7615e-20	--	sp|Q4QSC8|SGO1_MAIZE Shugoshin-1 OS=Zea mays GN=SGO1 PE=2 SV=1//6.01753e-16
BraA03000166	1.46366	0.517738	1.12155	0.144874	0	0	18.0224	1.1623	3.9547	0.0029011	0.049016	--	sp|Q681X4|ZAT5_ARATH Zinc finger protein ZAT5 OS=Arabidopsis thaliana GN=ZAT5 PE=2 SV=1//2.22667e-36
BraA03000172	66.6612	112.02	79.1673	26.5289	29.481	25.2829	1275.92	504.4	1.3389	0.00013623	0.0040084	--	sp|Q9LZ76|PHYK1_ARATH Phytol kinase 1, chloroplastic OS=Arabidopsis thaliana GN=VTE5 PE=1 SV=1//3.97954e-122
BraA03000176	60.3324	95.5824	60.0912	7.57802	10.4146	16.1569	270.155	52.7392	2.3568	6.8337e-08	4.5592e-06	--	sp|Q94BT9|ATOX1_ARATH Copper transport protein ATX1 OS=Arabidopsis thaliana GN=ATX1 PE=1 SV=1//1.90917e-39
BraA03000192	13.1051	15.9487	18.9672	41.5638	32.6285	36.5921	270.137	782.444	-1.5343	2.4403e-05	0.00092403	--	sp|Q8LEU3|NOL_ARATH Chlorophyll(ide) b reductase NOL, chloroplastic OS=Arabidopsis thaliana GN=NOL PE=1 SV=1//0
BraA03000225	1.336	0.507586	2.66763	90.3332	45.2185	15.6746	15.0794	648.357	-5.4261	0.0016651	0.031807	--	sp|Q9FLB1|PYL5_ARATH Abscisic acid receptor PYL5 OS=Arabidopsis thaliana GN=PYL5 PE=1 SV=1//2.33089e-136
BraA03000245	66.5838	65.0374	74.1936	25.0386	25.3939	21.5698	1583.34	694.233	1.1895	0.00048404	0.011731	--	sp|Q1RMH9|DNJC2_BOVIN DnaJ homolog subfamily C member 2 OS=Bos taurus GN=DNAJC2 PE=2 SV=1//1.86964e-44
BraA03000266	1.27187	1.34612	0.70219	21.2965	11.1922	14.3893	10.6	192.622	-4.1836	1.5024e-07	9.4193e-06	--	sp|Q9FNG3|Y5645_ARATH Uncharacterized protein At5g06450 OS=Arabidopsis thaliana GN=At5g06450 PE=1 SV=1//3.40102e-105
BraA03000280	35.2625	56.6827	28.9328	1.22338	2.07264	2.7866	521.909	32.4133	4.0091	6.5794e-11	6.8292e-09	--	sp|Q9FVQ1|NUCL1_ARATH Nucleolin 1 OS=Arabidopsis thaliana GN=NUCL1 PE=1 SV=1//6.32031e-10
BraA03000311	11.9494	6.34345	10.1217	1.64452	3.08998	2.62656	101.725	32.3863	1.6512	0.0014797	0.028914	--	sp|Q9LY15|MSRA2_ARATH Peptide methionine sulfoxide reductase A2 OS=Arabidopsis thaliana GN=MRSA2 PE=1 SV=1//9.25898e-134
BraA03000344	89.3531	89.1295	161.326	198.166	155.613	215.119	872.668	1816.2	-1.0574	0.002218	0.039683	--	-//-
BraA03000355	47.6614	52.852	43.5241	15.3734	16.8883	17.9079	1399.76	609.404	1.1997	0.00051578	0.012443	--	sp|Q8GWW7|AGUA_ARATH Agmatine deiminase OS=Arabidopsis thaliana GN=AIH PE=1 SV=2//0
BraA03000381	106.526	136.863	116.014	34.7116	34.8361	37.7449	1728.5	645.827	1.4203	3.8503e-05	0.0013718	--	sp|Q8S9H7|DIV_ANTMA Transcription factor DIVARICATA OS=Antirrhinum majus GN=DIVARICATA PE=2 SV=1//1.7048e-54
BraA03000402	42.8307	59.4515	37.5993	8.45835	14.0981	18.0328	1248.55	446.757	1.4827	3.0202e-05	0.0011113	--	sp|Q9C5A9|ATPBO_ARATH ATP synthase subunit beta-3, mitochondrial OS=Arabidopsis thaliana GN=At5g08680 PE=2 SV=1//0
BraA03000429	41.6986	49.1665	35.7409	116.691	101.948	137.485	282.286	996.968	-1.8204	4.0805e-07	2.3749e-05	--	sp|O48890|NRPB4_ARATH DNA-directed RNA polymerase II subunit 4 OS=Arabidopsis thaliana GN=NRPB4 PE=1 SV=1//6.89346e-95
BraA03000434	19.5275	14.6662	18.7417	112.661	91.5449	72.092	239.815	1584.27	-2.7238	2.2086e-08	1.6155e-06	--	sp|Q09851|AYR1_SCHPO NADPH-dependent 1-acyldihydroxyacetone phosphate reductase OS=Schizosaccharomyces pombe (strain 972 / ATCC 24843) GN=ayr1 PE=3 SV=2//5.53644e-38
BraA03000443	11.6648	13.0459	13.5966	20.3472	19.3259	25.3492	358.801	759.1	-1.0811	0.0024167	0.042528	--	sp|Q9LFU1|ASNS3_ARATH Asparagine synthetase [glutamine-hydrolyzing] 3 OS=Arabidopsis thaliana GN=ASN3 PE=2 SV=1//0
BraA03000532	22.6798	28.7877	12.6992	2.21935	4.48099	3.86863	144.279	29.4698	2.2916	2.0052e-05	0.00077873	--	sp|Q29PZ1|GRC10_ARATH Glutaredoxin-C10 OS=Arabidopsis thaliana GN=GRXC10 PE=2 SV=1//2.84352e-57
BraA03000619	7.90472	11.0593	23.5994	25.6651	25.9428	46.7329	337.324	950.147	-1.494	0.0026069	0.045113	--	sp|Q8RWN2|ZIF1_ARATH Protein ZINC INDUCED FACILITATOR 1 OS=Arabidopsis thaliana GN=ZIF1 PE=1 SV=2//0
BraA03000634	0.642169	0.731937	1.09489	2.24088	3.00241	3.40214	19.2612	82.8597	-2.105	0.00024709	0.0067269	--	-//-
BraA03000639	8.6522	7.51952	14.3155	28.7678	29.442	16.6823	83.2237	255.869	-1.6203	0.00061213	0.014185	--	sp|Q9FFX4|KNU_ARATH Zinc finger protein KNUCKLES OS=Arabidopsis thaliana GN=KNU PE=1 SV=1//1.45071e-22
BraA03000644	7.97031	3.07948	16.9348	99.1713	54.1896	43.4227	246.922	2192.62	-3.1505	0.00081162	0.017661	--	sp|O23653|AK2_ARATH Aspartokinase 2, chloroplastic OS=Arabidopsis thaliana GN=AK2 PE=1 SV=2//0
BraA03000658	305.891	296.268	443.206	732.005	517.455	572.252	2878.58	6311.64	-1.1327	0.0019089	0.035333	--	sp|P42732|RR13_ARATH 30S ribosomal protein S13, chloroplastic OS=Arabidopsis thaliana GN=RPS13 PE=2 SV=1//5.59661e-107
BraA03000752	2.79533	0.79652	1.92909	5.06263	5.45528	6.09759	16.199	60.6946	-1.9057	0.0029243	0.049316	--	sp|Q9FMC2|BZP43_ARATH Basic leucine zipper 43 OS=Arabidopsis thaliana GN=BZIP43 PE=1 SV=1//3.53268e-22
BraA03000856	2.88102	3.89672	6.8289	0.110263	0.0381649	0.318131	104.794	4.37371	4.5826	3.0302e-06	0.00014486	--	sp|Q9SRQ2|CHAT_ARATH (Z)-3-hexen-1-ol acetyltransferase OS=Arabidopsis thaliana GN=CHAT PE=1 SV=1//0
BraA03000872	24.5078	30.5827	28.9449	10.1479	5.75145	5.42414	582.1	189.057	1.6224	1.0236e-05	0.0004255	--	sp|P55080|MFAP1_CHICK Microfibrillar-associated protein 1 OS=Gallus gallus GN=MFAP1 PE=2 SV=1//1.14717e-39
BraA03000960	7.71912	4.60211	9.6379	26.3614	17.1081	16.8425	54.4837	189.12	-1.7954	0.00075884	0.016691	--	-//-
BraA03000974	2.51009	2.30828	3.41725	8.24212	10.4288	10.1282	84.9252	367.176	-2.1122	1.7315e-07	1.0764e-05	--	sp|Q94LW6|SUT35_ARATH Probable sulfate transporter 3.5 OS=Arabidopsis thaliana GN=SULTR3;5 PE=2 SV=1//0
BraA03000979	0.0605654	0.138063	0	0.927193	1.50433	3.07222	0.936958	32.3989	-5.1118	2.494e-05	0.00094144	--	sp|Q9C5M0|DTC_ARATH Mitochondrial dicarboxylate/tricarboxylate transporter DTC OS=Arabidopsis thaliana GN=DTC PE=1 SV=1//0
BraA03000988	12.0154	20.7095	10.1931	1.82261	3.05719	3.33717	85.09	20.1818	2.0759	0.00034763	0.0089301	--	-//-
BraA03001023	0.571045	1.06506	0.401251	1.44046	3.19778	4.62177	11.3689	63.4889	-2.4814	0.00053423	0.012769	--	sp|D4N502|DIOX3_PAPSO Codeine O-demethylase OS=Papaver somniferum GN=CODM PE=1 SV=1//5.37255e-64
BraA03001031	32.1396	0.293059	221.753	264.053	305.011	647.243	899.633	5099.71	-2.503	0.0021833	0.03917	--	sp|P94072|GL33_ARATH Germin-like protein subfamily 3 member 3 OS=Arabidopsis thaliana GN=GER3 PE=1 SV=1//8.70356e-140
BraA03001066	21.4863	19.9699	25.7748	55.742	43.4108	34.2229	547.35	1373.85	-1.3277	0.0017221	0.03257	--	sp|Q9C595|YLMG2_ARATH YlmG homolog protein 2, chloroplastic OS=Arabidopsis thaliana GN=YLMG2 PE=2 SV=1//1.34507e-143
BraA03001111	18.5417	23.8195	36.7871	58.8594	38.8149	58.3545	376.655	927.877	-1.3007	0.00086698	0.018676	--	sp|Q9CR50|ZN363_MOUSE RING finger and CHY zinc finger domain-containing protein 1 OS=Mus musculus GN=Rchy1 PE=1 SV=1//8.34804e-69
BraA03001131	0.759705	0	0.978661	3.02872	4.84322	3.08031	8.16132	62.8454	-2.9449	2.0775e-05	0.00080035	--	sp|Q8LEE9|FLA12_ARATH Fasciclin-like arabinogalactan protein 12 OS=Arabidopsis thaliana GN=FLA12 PE=2 SV=2//9.37151e-82
BraA03001137	0	0.0424375	0	12.148	13.2431	10.7923	0.325429	356.26	-10.096	4.935e-40	5.799e-37	--	sp|Q8H166|ALEU_ARATH Thiol protease aleurain OS=Arabidopsis thaliana GN=ALEU PE=1 SV=2//1.377e-101
BraA03001199	20.2965	23.6878	9.51126	0.697721	3.38098	4.27775	254.726	48.3795	2.3965	0.00012011	0.003604	--	-//-
BraA03001371	14.6725	17.4168	14.9105	28.5868	31.4211	29.4342	180.617	430.142	-1.2519	0.00088531	0.019004	--	sp|Q8LAS7|CNBL2_ARATH Calcineurin B-like protein 2 OS=Arabidopsis thaliana GN=CBL2 PE=1 SV=2//8.75215e-161
BraA03001429	5.23531	5.44063	7.88476	12.2283	20.3467	37.619	35.4776	162.701	-2.1972	0.0028009	0.047654	--	-//-
BraA03001518	76.7161	144.813	63.2621	7.59783	11.2324	12.4004	1228.09	167.595	2.8734	4.6931e-05	0.0016297	--	sp|Q9FHH8|COL5_ARATH Zinc finger protein CONSTANS-LIKE 5 OS=Arabidopsis thaliana GN=COL5 PE=2 SV=2//4.15597e-08
BraA03001542	214.598	226.461	200.029	463.377	376.457	337.25	1906.4	4433.25	-1.2175	0.00031879	0.0083664	--	sp|Q9FGM1|PYL8_ARATH Abscisic acid receptor PYL8 OS=Arabidopsis thaliana GN=PYL8 PE=1 SV=1//3.17332e-118
BraA03001612	1.24693	1.62428	1.20474	10.6241	12.1527	12.6626	20.0241	217.504	-3.4412	1.4587e-12	1.8013e-10	--	sp|Q9FHM4|MA653_ARATH 65-kDa microtubule-associated protein 3 OS=Arabidopsis thaliana GN=MAP65-3 PE=1 SV=1//3.89163e-08
BraA03001672	10.0023	13.984	7.4738	1.10162	3.32443	3.61292	254.041	79.316	1.6794	0.00010487	0.0032074	--	sp|O80874|NDA2_ARATH Internal alternative NAD(P)H-ubiquinone oxidoreductase A2, mitochondrial OS=Arabidopsis thaliana GN=NDA2 PE=2 SV=1//0
BraA03001714	5.64493	10.4553	8.01041	27.1744	38.9082	47.663	39.9664	232.666	-2.5414	1.211e-08	9.2287e-07	--	sp|O04341|GRXS9_ARATH Monothiol glutaredoxin-S9 OS=Arabidopsis thaliana GN=GRXS9 PE=3 SV=1//1.57835e-64
BraA03001784	134.213	151.425	108.285	201.065	213.884	265.953	3037.82	6562.93	-1.1113	0.0007957	0.017369	--	sp|Q93YZ7|ILVH2_ARATH Acetolactate synthase small subunit 2, chloroplastic OS=Arabidopsis thaliana GN=At2g31810 PE=1 SV=1//0
BraA03001809	12.0072	6.29975	15.7747	25.6518	19.7562	18.678	158.331	373.507	-1.2382	0.0026458	0.045634	--	-//-
BraA03001864	20.4408	14.7925	28.0954	38.0294	39.6499	33.8823	460.211	1009.16	-1.1328	0.0014214	0.028097	--	sp|Q9ZRP7|SLD1_ARATH Delta(8)-fatty-acid desaturase 1 OS=Arabidopsis thaliana GN=SLD1 PE=1 SV=1//0
BraA03001876	41.5661	30.0713	49.2976	1.90519	0.989151	2.31898	142.853	7.70695	4.2122	5.3175e-13	7.0953e-11	--	-//-
BraA03001884	5123.33	5262.12	5547.78	12291.1	9694.09	11554.7	27985.7	74090.8	-1.4046	2.7341e-05	0.0010204	--	sp|Q05349|12KD_FRAAN Auxin-repressed 12.5 kDa protein OS=Fragaria ananassa PE=2 SV=1//5.5748e-29
BraA03001904	317.322	183.904	422.563	994.975	771.706	981.829	4004.9	14861.2	-1.8917	3.5303e-08	2.4971e-06	--	sp|P13851|CB21_SINAL Chlorophyll a-b binding protein 1, chloroplastic OS=Sinapis alba GN=CAB1 PE=3 SV=1//0
BraA03001940	28.3232	30.5161	22.7695	1.53396	2.76089	3.87255	444.992	54.6858	3.0245	4.8308e-13	6.5175e-11	--	sp|O82166|AHL21_ARATH AT-hook motif nuclear-localized protein 21 OS=Arabidopsis thaliana GN=AHL21 PE=2 SV=1//8.68831e-11
BraA03001989	1.02888	2.69473	0.930613	4.41953	2.69693	5.07631	61.5954	204.88	-1.7339	0.0004331	0.010755	--	sp|Q8W413|INV4_ARATH Beta-fructofuranosidase, insoluble isoenzyme CWINV4 OS=Arabidopsis thaliana GN=CWINV4 PE=2 SV=1//0
BraA03002094	46.846	44.6605	52.4352	88.8896	84.452	95.3561	534.084	1245.52	-1.2216	0.00047338	0.011519	--	sp|Q8LBZ4|OTU_ARATH OTU domain-containing protein At3g57810 OS=Arabidopsis thaliana GN=At3g57810 PE=2 SV=1//9.54899e-14
BraA03002118	23.5917	42.3723	28.3662	5.96053	9.82831	10.3005	954.335	325.924	1.55	9.0492e-05	0.0028343	--	sp|Q94AL9|AGT22_ARATH Alanine--glyoxylate aminotransferase 2 homolog 2, mitochondrial OS=Arabidopsis thaliana GN=AGT3 PE=1 SV=2//0
BraA03002140	2.29562	0.723719	2.92579	0	0.242634	0.252816	35.9987	3.52072	3.354	0.0020525	0.037515	--	sp|Q9LU49|FK123_ARATH F-box/kelch-repeat protein At5g51250 OS=Arabidopsis thaliana GN=At5g51250 PE=2 SV=1//1.65743e-46
BraA03002157	9.72953	13.1606	11.9485	31.0685	26.2045	30.4593	173.954	550.128	-1.6611	9.5203e-06	0.00039954	--	-//-
BraA03002168	20.4361	5.59717	17.7737	28.5531	52.5047	42.1552	340.998	1176.19	-1.7863	2.0206e-06	0.00010023	--	sp|Q93ZR6|WSD1_ARATH O-acyltransferase WSD1 OS=Arabidopsis thaliana GN=WSD1 PE=2 SV=1//0
BraA03002191	27.4216	16.0933	7.17985	35.5874	306.663	236.331	393.906	5462.4	-3.7936	0.0027215	0.046652	--	sp|O80950|JAL22_ARATH Jacalin-related lectin 22 OS=Arabidopsis thaliana GN=JAL22 PE=1 SV=1//0
BraA03002208	204.408	110.857	234.997	392.511	344.429	431.394	4244.23	11216	-1.402	3.6962e-05	0.0013291	--	sp|P10896|RCA_ARATH Ribulose bisphosphate carboxylase/oxygenase activase, chloroplastic OS=Arabidopsis thaliana GN=RCA PE=1 SV=2//0
BraA03002213	229.379	107.552	358.951	472.945	534.13	477.772	4106.63	10814.5	-1.3969	3.8524e-05	0.0013718	--	sp|O22287|GMPP1_ARATH Mannose-1-phosphate guanylyltransferase 1 OS=Arabidopsis thaliana GN=CYT1 PE=1 SV=1//0
BraA03002278	11.8987	8.30824	8.18185	2.15388	1.81053	3.93946	154.463	53.4658	1.5306	0.0008138	0.017688	--	-//-
BraA03002351	17.1912	16.8862	24.8467	26.8797	52.3508	35.4487	124.059	296.057	-1.2548	0.0014357	0.028254	--	sp|Q9SIN5|CR15B_ARATH Protein COLD-REGULATED 15B, chloroplastic OS=Arabidopsis thaliana GN=COR15B PE=1 SV=1//4.72118e-57
BraA03002410	5.89768	2.5123	7.48235	0.512996	0.591869	0.0616706	78.7807	7.30472	3.4309	0.00013246	0.0039101	--	-//-
BraA03002488	14.1319	23.9967	13.375	3.3114	2.8654	2.68707	51.9596	11.3325	2.1969	0.0015827	0.030532	--	-//-
BraA03002521	26.1878	22.4702	32.1245	48.2835	47.3591	52.1641	322.636	735.318	-1.1885	0.0010035	0.021129	--	sp|O80840|PMM_ARATH Phosphomannomutase OS=Arabidopsis thaliana GN=PMM PE=1 SV=1//1.33298e-175
BraA03002536	75.1011	88.3606	76.9483	22.3106	18.5033	17.2421	927.924	283.236	1.712	1.741e-06	8.7991e-05	--	sp|Q32KT5|CF136_BOVIN Uncharacterized protein C6orf136 homolog OS=Bos taurus PE=2 SV=1//6.64811e-06
BraA03002580	1835.13	1687.25	2467.89	3974.15	3135.93	3895.64	12313	28301.8	-1.2007	0.00034635	0.0089098	--	sp|O22914|CP121_ARATH Calvin cycle protein CP12-1, chloroplastic OS=Arabidopsis thaliana GN=CP12-1 PE=1 SV=1//2.42899e-66
BraA03002590	17.7154	27.4401	12.7272	0.434622	0.22565	0	73.9507	1.12083	6.0439	8.4716e-12	9.6135e-10	--	-//-
BraA03002680	0.492685	0.578573	0.822202	0.02857	0.0296664	0.0927339	37.3498	3.61588	3.3687	0.00017305	0.0049403	--	sp|Q9BZH6|WDR11_HUMAN WD repeat-containing protein 11 OS=Homo sapiens GN=WDR11 PE=1 SV=1//9.63053e-39
BraA03002751	35.5774	20.3188	21.787	2.11388	9.17738	10.2723	1188.92	399.347	1.5739	0.00090606	0.019403	--	sp|Q9LT96|Y5977_ARATH Probable leucine-rich repeat receptor-like protein kinase At5g49770 OS=Arabidopsis thaliana GN=At5g49770 PE=2 SV=1//0
BraA03002758	0.409841	0.544987	0.329976	4.70568	4.00402	2.2628	5.47214	59.7688	-3.4492	2.9641e-06	0.00014207	--	-//-
BraA03002788	20.5057	22.1888	18.3071	74.5066	87.1654	104.259	68.5811	372.14	-2.44	2.6691e-09	2.2351e-07	--	sp|P0DI75|S61G2_ARATH Protein transport protein Sec61 subunit gamma-2 OS=Arabidopsis thaliana GN=SEC61G2 PE=1 SV=1//3.63514e-31
BraA03002830	94.3883	24.0325	142.4	167.622	183.52	244.632	1487.08	4156.98	-1.4831	0.00010976	0.003332	--	sp|P82281|TL29_ARATH Thylakoid lumenal 29 kDa protein, chloroplastic OS=Arabidopsis thaliana GN=TL29 PE=1 SV=2//0
BraA03002852	4.45449	4.11518	3.60155	0.672963	1.58392	1.16498	151.461	52.3412	1.5329	0.0010503	0.021912	--	sp|Q9XID3|Y1343_ARATH G-type lectin S-receptor-like serine/threonine-protein kinase At1g34300 OS=Arabidopsis thaliana GN=At1g34300 PE=2 SV=1//0
BraA03002853	590.474	446.885	800.87	1076.97	980.877	1061.98	7003.33	14810.2	-1.0805	0.0013213	0.026607	--	sp|Q9SSS9|ATPD_ARATH ATP synthase subunit delta, chloroplastic OS=Arabidopsis thaliana GN=ATPD PE=1 SV=1//1.25112e-129
BraA03002869	3.4871	6.06642	2.74847	0.439012	0.911717	0.284993	38.9074	6.47134	2.5879	0.00165	0.031617	--	sp|Q38806|HSP22_ARATH 22.0 kDa heat shock protein OS=Arabidopsis thaliana GN=HSP22.0 PE=2 SV=1//8.85071e-113
BraA03002871	1.30717	2.53282	1.51552	11.2564	9.61042	13.1261	11.9394	95.2138	-2.9954	4.0812e-07	2.3749e-05	--	-//-
BraA03002873	147.087	90.7274	222.193	603.669	570.615	603.338	785.612	3767.19	-2.2616	1.1809e-10	1.1899e-08	--	-//-
BraA03002955	0.677971	0	3.01313	7.00584	3.09848	10.6681	8.22717	56.1003	-2.7695	0.0026955	0.046335	--	sp|Q39176|ERLI1_ARATH Lipid transfer protein EARLI 1 OS=Arabidopsis thaliana GN=EARLI1 PE=1 SV=1//9.24164e-26
BraA03002998	92.2157	109.337	136.285	346.95	212.548	222.074	508.181	1491.19	-1.553	0.0026389	0.045558	--	-//-
BraA03003000	5.26811	4.16641	4.2069	9.20678	9.07941	9.29346	74.1031	187.981	-1.343	0.0021249	0.038395	--	sp|Q8LFN9|AGD13_ARATH Probable ADP-ribosylation factor GTPase-activating protein AGD13 OS=Arabidopsis thaliana GN=AGD13 PE=2 SV=1//0
BraA03003073	56.2545	62.2406	49.6711	97.3224	94.6326	92.0369	1995.28	4238.26	-1.0869	0.001171	0.02391	--	sp|Q94AH6|CUL1_ARATH Cullin-1 OS=Arabidopsis thaliana GN=CUL1 PE=1 SV=1//0
BraA03003167	243.229	244.564	231.379	452.544	394.073	433.298	2244.17	5022.4	-1.1622	0.00055437	0.013088	--	sp|Q1ECF1|PYL7_ARATH Abscisic acid receptor PYL7 OS=Arabidopsis thaliana GN=PYL7 PE=1 SV=1//2.14269e-120
BraA03003184	57.9371	49.1558	66.5093	201.599	143.939	173.119	743.139	2795.21	-1.9113	9.0343e-08	5.8871e-06	--	sp|O04603|RK5_ARATH 50S ribosomal protein L5, chloroplastic OS=Arabidopsis thaliana GN=RPL5 PE=2 SV=1//5.88062e-168
BraA03003226	5.82799	4.00514	5.69287	1.59908	0.808934	1.84103	212.454	73.0954	1.5393	0.00026365	0.0071193	--	sp|F4J8D3|TPLAT_ARATH Protein TPLATE OS=Arabidopsis thaliana GN=TPLATE PE=1 SV=1//2.68309e-68
BraA03003287	12.4832	10.0096	8.77737	3.47697	3.64383	3.27425	270.867	113.222	1.2584	0.0016783	0.031977	--	sp|Q9FWA4|GAUT9_ARATH Probable galacturonosyltransferase 9 OS=Arabidopsis thaliana GN=GAUT9 PE=2 SV=1//0
BraA03003302	10.6359	1.51533	15.0928	35.0878	26.7478	27.9849	73.0373	299.706	-2.0368	6.3769e-06	0.00027987	--	-//-
BraA03003309	2.15808	2.93583	2.72401	7.12713	8.0577	8.64806	65.7561	249.484	-1.9237	5.7785e-06	0.00025701	--	sp|Q9M876|SYYM_ARATH Tyrosine--tRNA ligase, chloroplastic/mitochondrial OS=Arabidopsis thaliana GN=EMB2768 PE=2 SV=1//0
BraA03003373	34.7563	54.99	41.094	3.75355	10.9406	16.3871	555.23	159.82	1.7966	2.9408e-06	0.00014133	--	sp|Q8GYX9|WDL1_ARATH Protein WVD2-like 1 OS=Arabidopsis thaliana GN=WDL1 PE=1 SV=1//2.406e-109
BraA03003388	24.403	17.2327	34.3407	6.85243	0.395299	0.961071	168.937	24.4665	2.7876	2.7717e-05	0.0010321	--	-//-
BraA03003422	28.96	28.4061	34.975	79.3976	58.3751	62.8425	389.185	1066.15	-1.4539	4.6773e-05	0.0016257	--	-//-
BraA03003430	60.1144	44.8706	58.6403	15.2272	24.9015	23.3452	744.137	355.639	1.0652	0.0027855	0.047459	--	sp|Q9M9X4|NFYA2_ARATH Nuclear transcription factor Y subunit A-2 OS=Arabidopsis thaliana GN=NFYA2 PE=2 SV=1//3.98643e-160
BraA03003433	43.8404	27.1694	16.5884	0	4.63721	4.31411	152.218	18.6415	3.0295	8.3737e-05	0.002664	--	-//-
BraA03003434	43.0541	47.0466	25.378	1.70069	3.13948	5.31573	169.687	18.335	3.2102	4.8607e-10	4.46e-08	--	-//-
BraA03003442	11.9972	2.72494	12.5571	21.5855	21.5069	30.3742	185.219	615.14	-1.7317	4.974e-06	0.00022452	--	sp|Q9SFF6|PAE12_ARATH Pectin acetylesterase 12 OS=Arabidopsis thaliana GN=PAE12 PE=2 SV=1//0
BraA03003444	0.495535	0.564805	0.478766	2.37066	2.95396	5.81385	2.72111	24.217	-3.1538	0.0026894	0.046255	--	-//-
BraA03003448	43.9705	31.5613	54.841	8.55336	13.7917	13.919	527.87	179.997	1.5522	9.8249e-05	0.0030304	--	sp|F4KHI3|VICTR_ARATH Protein VARIATION IN COMPOUND TRIGGERED ROOT growth response OS=Arabidopsis thaliana GN=VICTR PE=1 SV=1//5.10705e-35
BraA03003458	29.677	10.7689	30.4282	56.0952	69.5604	43.2619	172.31	511.057	-1.5685	4.0692e-05	0.0014405	--	-//-
BraA03003485	0.507531	1.50404	0.392285	3.39928	3.17675	2.62703	27.3724	133.65	-2.2877	4.4502e-06	0.00020456	--	sp|Q9SQV1|RH40_ARATH DEAD-box ATP-dependent RNA helicase 40 OS=Arabidopsis thaliana GN=RH40 PE=2 SV=1//1.95886e-15
BraA03003561	20.9907	22.399	13.5818	3.52272	7.31581	5.39536	346.228	122.152	1.503	0.00016584	0.0047644	--	sp|Q9SSE7|AROD2_ARATH Arogenate dehydratase/prephenate dehydratase 2, chloroplastic OS=Arabidopsis thaliana GN=ADT2 PE=1 SV=1//0
BraA03003585	0.0943876	0	0	0.948266	0.468883	0.586271	0.5722	15.8939	-4.7958	0.0023444	0.041536	--	sp|Q8L7A4|AGD11_ARATH Probable ADP-ribosylation factor GTPase-activating protein AGD11 OS=Arabidopsis thaliana GN=AGD11 PE=2 SV=1//0
BraA03003700	64.1905	73.617	57.5334	0.761381	1.1859	1.09837	429.639	8.30372	5.6932	4.3982e-29	2.4648e-26	--	sp|Q9SNB4|PCL1_ARATH Transcription factor LUX OS=Arabidopsis thaliana GN=LUX PE=1 SV=1//6.03137e-26
BraA03003709	564.394	544.448	836.344	151.92	115.082	100.674	5547.7	1321.45	2.0698	1.1578e-06	6.1034e-05	--	sp|P20144|WUN1_SOLTU Wound-induced protein 1 OS=Solanum tuberosum GN=WUN1 PE=2 SV=1//3.53172e-29
BraA03003778	0.0603642	0.0688024	0.116643	79.5892	63.8117	57.4284	1.20254	1231.16	-9.9997	6.7526e-42	9.4607e-39	--	sp|Q9LHH7|FOLD2_ARATH Bifunctional protein FolD 2 OS=Arabidopsis thaliana GN=FOLD2 PE=2 SV=1//0
BraA03003785	5.48874	5.96837	7.55829	0.543277	0.814847	0.78373	88.5442	12.2826	2.8498	2.668e-06	0.0001301	--	sp|A0JPP1|NC2A_RAT Dr1-associated corepressor OS=Rattus norvegicus GN=Drap1 PE=2 SV=1//3.16329e-30
BraA03003808	230.698	80.6603	257.349	497.924	482.119	514.644	4477.6	14616.2	-1.7068	6.232e-07	3.4818e-05	--	sp|Q9LD57|PGKH1_ARATH Phosphoglycerate kinase 1, chloroplastic OS=Arabidopsis thaliana GN=PGK1 PE=1 SV=1//0
BraA03003820	1.31121	1.0675	1.96058	7.01967	7.66125	5.26796	40.9871	234.883	-2.5187	2.3078e-08	1.6847e-06	--	-//-
BraA03003821	1.80437	1.86529	1.41897	10.3185	6.04513	7.77576	35.3368	213.849	-2.5974	3.3189e-06	0.0001564	--	sp|Q8GUN5|PHL1_ARATH Protein PHR1-LIKE 1 OS=Arabidopsis thaliana GN=PHL1 PE=1 SV=1//5.12232e-43
BraA03003867	10.4353	17.4911	16.1314	40.0557	27.9318	35.8398	105.186	312.347	-1.5702	9.327e-05	0.0028989	--	sp|A5WBC0|RL34_PSYWF 50S ribosomal protein L34 OS=Psychrobacter sp. (strain PRwf-1) GN=rpmH PE=3 SV=1//1.83417e-12
BraA03003876	12.1515	9.91168	10.4049	1.90104	3.26138	3.6069	329.534	109.513	1.5893	7.1284e-05	0.0023226	--	sp|Q94AM9|CID4_ARATH Polyadenylate-binding protein-interacting protein 4 OS=Arabidopsis thaliana GN=CID4 PE=2 SV=1//5.3789e-30
BraA03003877	27.4657	34.5159	27.4888	66.7094	48.5585	62.99	185.449	466.563	-1.331	0.00041697	0.01041	--	sp|Q8LFL8|LSM1B_ARATH Sm-like protein LSM1B OS=Arabidopsis thaliana GN=LSM1B PE=1 SV=1//7.37973e-86
BraA03003884	69.029	58.2344	81.2469	185.662	167.174	102.005	788.51	2172.43	-1.4621	0.0016725	0.031914	--	sp|Q8NHS0|DNJB8_HUMAN DnaJ homolog subfamily B member 8 OS=Homo sapiens GN=DNAJB8 PE=1 SV=1//3.66135e-14
BraA03003895	51.6156	68.592	42.7128	0	0	0.119806	409.708	0.358181	10.16	1.1148e-40	1.4004e-37	--	sp|Q9M0E2|RL282_ARATH 60S ribosomal protein L28-2 OS=Arabidopsis thaliana GN=RPL28C PE=2 SV=1//5.07057e-27
BraA03003896	18.4087	22.3445	11.3182	0.228748	5.22558	4.94987	63.1948	15.1623	2.0593	0.0015236	0.029584	--	-//-
BraA03003923	1.53621	1.02642	1.22832	6.9945	7.94709	7.40317	20.9214	154.061	-2.8804	1.7127e-08	1.2732e-06	--	sp|Q9LKA9|B3GTD_ARATH Probable beta-1,3-galactosyltransferase 13 OS=Arabidopsis thaliana GN=B3GALT13 PE=2 SV=1//0
BraA03003934	21.4078	20.9146	28.244	64.3757	51.1176	77.4729	230.519	785.698	-1.7691	1.4492e-06	7.4668e-05	--	sp|Q9ASV6|RR20_ARATH 30S ribosomal protein S20, chloroplastic OS=Arabidopsis thaliana GN=RPS20 PE=2 SV=1//3.26352e-64
BraA03003935	14.8271	40.4422	25.4212	2.13211	1.70302	3.10535	274.944	29.5289	3.2189	4.529e-05	0.0015848	--	sp|O80340|ERF78_ARATH Ethylene-responsive transcription factor 4 OS=Arabidopsis thaliana GN=ERF4 PE=1 SV=1//4.50031e-75
BraA03003937	23.1405	37.8046	26.3321	2.37812	5.36451	5.32345	297.159	54.5221	2.4463	1.6265e-08	1.2117e-06	--	sp|O80340|ERF78_ARATH Ethylene-responsive transcription factor 4 OS=Arabidopsis thaliana GN=ERF4 PE=1 SV=1//4.50031e-75
BraA03003948	6.11979	8.54335	6.64605	14.2075	14.7762	17.5326	262.347	715.194	-1.4469	5.9436e-05	0.0019991	--	sp|Q54I48|CTL2_DICDI Choline transporter-like protein 2 OS=Dictyostelium discoideum GN=slc44a2 PE=3 SV=1//2.80412e-39
BraA03003950	0	0.419787	0	3.4065	4.20807	5.8462	1.95258	79.2953	-5.3438	5.6619e-12	6.5475e-10	--	sp|Q9LDY8|NAC55_ARATH NAC domain-containing protein 55 OS=Arabidopsis thaliana GN=NAC055 PE=2 SV=1//5.66612e-160
BraA03003954	332.731	355.39	481.658	906.497	661.799	660.852	2120.36	5092.58	-1.2641	0.00074637	0.016458	--	-//-
BraA03004021	5.24408	12.291	3.78212	0.14134	0.220146	0.53523	83.4877	4.32002	4.2725	0.00040305	0.010111	--	sp|P42736|RAP23_ARATH Ethylene-responsive transcription factor RAP2-3 OS=Arabidopsis thaliana GN=RAP2-3 PE=1 SV=2//6.96789e-117
BraA03004022	0	0.27798	0	2.45022	3.15001	3.40844	0.650858	26.802	-5.3639	1.8212e-05	0.00071564	--	sp|Q940D0|ARR1_ARATH Two-component response regulator ARR1 OS=Arabidopsis thaliana GN=ARR1 PE=1 SV=2//6.17201e-80
BraA03004026	8.03288	5.88586	5.91317	0.182999	0.570063	0.79198	30.259	2.85805	3.4043	0.00060303	0.014072	--	-//-
BraA03004027	0.513266	0.585014	1.28933	4.22344	7.64915	11.1582	6.89924	80.2159	-3.5394	5.1137e-07	2.9109e-05	--	sp|Q9LIB5|GAT17_ARATH GATA transcription factor 17 OS=Arabidopsis thaliana GN=GATA17 PE=2 SV=1//6.29614e-70
BraA03004028	3.81591	3.1449	4.36741	5.92602	7.17414	10.6658	113.291	292.577	-1.3688	0.00064453	0.014766	--	sp|A8MS68|PLPD1_ARATH Dihydrolipoyl dehydrogenase 1, chloroplastic OS=Arabidopsis thaliana GN=LPD1 PE=2 SV=1//0
BraA03004029	0	0.185736	0	3.97591	5.66655	6.07303	0.650858	69.7656	-6.744	8.7423e-13	1.1253e-10	--	sp|Q9ASY9|TENAE_ARATH Bifunctional TENA-E protein OS=Arabidopsis thaliana GN=TENA_E PE=1 SV=3//6.52658e-135
BraA03004035	0.120728	0	0.116643	0.98187	2.45891	0.937352	1.16321	26.1436	-4.4903	0.00012089	0.0036213	--	-//-
BraA03004049	82.3166	54.4545	73.1596	80.041	147.394	117.488	1333.06	2697.25	-1.0168	0.0024638	0.043226	--	sp|Q9FUZ1|METK2_BRAJU S-adenosylmethionine synthase 2 OS=Brassica juncea GN=MSAMS2 PE=2 SV=1//0
BraA03004068	66.3284	70.9172	52.8189	99.178	140.016	167.767	2075.64	5508.15	-1.408	2.3709e-05	0.00090152	--	sp|Q9LD37|CNG20_ARATH Probable cyclic nucleotide-gated ion channel 20, chloroplastic OS=Arabidopsis thaliana GN=CNGC20 PE=2 SV=1//0
BraA03004069	0	0.115053	0	4.63597	7.72225	6.37434	0.325429	67.085	-7.6875	3.6444e-13	4.9908e-11	--	sp|Q9LUN2|YSL5_ARATH Probable metal-nicotianamine transporter YSL5 OS=Arabidopsis thaliana GN=YSL5 PE=1 SV=1//1.90048e-63
BraA03004074	10.0645	15.5321	8.64829	2.47138	3.27414	4.19526	223.637	80.6669	1.4711	0.00060435	0.014078	--	-//-
BraA03004075	46.9382	62.1285	52.0373	240.284	202.011	153.163	217.673	1020.01	-2.2283	5.3307e-07	3.019e-05	--	sp|Q9LVI9|DPYD_ARATH Dihydropyrimidine dehydrogenase (NADP(+)), chloroplastic OS=Arabidopsis thaliana GN=PYD1 PE=1 SV=1//5.608e-51
BraA03004077	12.6587	9.88833	12.7575	1.82724	2.1142	5.08366	189.631	59.289	1.6774	0.00015602	0.0045177	--	sp|Q9LVI8|GLN13_ARATH Glutamine synthetase cytosolic isozyme 1-3 OS=Arabidopsis thaliana GN=GLN1-3 PE=1 SV=1//0
BraA03004117	81.2172	108.98	83.5529	165.014	151.913	122.724	804.805	1633.42	-1.0212	0.0027776	0.047346	--	sp|Q9LS94|RAG3F_ARATH Ras-related protein RABG3f OS=Arabidopsis thaliana GN=RABG3F PE=2 SV=1//7.44271e-128
BraA03004119	3.01757	0.878142	3.10154	11.3647	6.3788	7.97577	32.1272	149.253	-2.2159	0.00030313	0.0080416	--	sp|Q1LXS2|PSMG2_DANRE Proteasome assembly chaperone 2 OS=Danio rerio GN=psmg2 PE=2 SV=1//5.5361e-24
BraA03004178	19.6975	19.5328	17.1558	1.22484	1.23082	2.05195	398.591	39.582	3.332	1.2426e-14	2.0208e-12	--	sp|Q2TBP5|TMM53_BOVIN Transmembrane protein 53 OS=Bos taurus GN=TMEM53 PE=2 SV=1//3.08039e-23
BraA03004188	2.16107	1.19369	2.32885	0.174962	0.429416	0.843245	100.544	30.8077	1.7065	0.001583	0.030532	--	sp|Q9LDN0|KN12A_ARATH Kinesin-like protein KIN12A OS=Arabidopsis thaliana GN=KIN12A PE=1 SV=1//9.50931e-48
BraA03004194	7.34703	7.77233	4.56933	0.168376	0.327821	0.933645	259.975	22.9743	3.5003	1.9618e-13	2.8134e-11	--	sp|Q9LJX4|PUM5_ARATH Pumilio homolog 5 OS=Arabidopsis thaliana GN=APUM5 PE=1 SV=2//0
BraA03004202	40.5534	44.0741	31.1198	10.1513	16.8738	17.9984	1591.58	765.633	1.0557	0.0023188	0.041201	--	sp|F4JEQ1|GPDL5_ARATH Glycerophosphodiester phosphodiesterase GDPDL5 OS=Arabidopsis thaliana GN=GDPDL5 PE=2 SV=1//0
BraA03004219	688.068	349.546	1044.92	1843.77	1618.1	1866.71	3629.09	11518.3	-1.6662	1.0974e-06	5.8359e-05	--	sp|Q39195|PST2_ARATH Photosystem II 5 kDa protein, chloroplastic OS=Arabidopsis thaliana GN=PSBT PE=3 SV=2//9.73774e-47
BraA03004254	26.6768	30.4059	37.5448	3.01472	6.4695	3.91412	264.666	45.9673	2.5255	1.1365e-08	8.7158e-07	--	sp|O32107|YUID_BACSU Uncharacterized membrane protein YuiD OS=Bacillus subtilis (strain 168) GN=yuiD PE=4 SV=1//7.59679e-20
BraA03004293	2.76638	2.57292	3.69911	0.190577	0.219878	0.252016	120.079	10.8865	3.4634	2.142e-09	1.8104e-07	--	sp|Q94KE2|TIC_ARATH Protein TIME FOR COFFEE OS=Arabidopsis thaliana GN=TIC PE=1 SV=2//0
BraA03004305	28.5609	25.1423	18.0244	4.59333	5.85634	5.91336	343.319	97.8347	1.8111	6.5603e-06	0.00028585	--	sp|Q9LUJ5|EBP2_ARATH Probable rRNA-processing protein EBP2 homolog OS=Arabidopsis thaliana GN=At3g22660 PE=2 SV=1//1.71231e-156
BraA03004312	0.157313	0.896516	0.265981	2.18252	2.46164	2.27994	9.72154	64.325	-2.7261	3.1387e-05	0.0011479	--	sp|Q9LIL4|P24B3_ARATH Transmembrane emp24 domain-containing protein p24beta3 OS=Arabidopsis thaliana GN=At3g22845 PE=2 SV=1//2.22636e-133
BraA03004313	28.8509	39.686	38.3413	14.548	11.7074	14.7564	823.753	396.54	1.0547	0.0027307	0.046788	--	sp|Q9LIK9|APS1_ARATH ATP sulfurylase 1, chloroplastic OS=Arabidopsis thaliana GN=APS1 PE=1 SV=1//0
BraA03004314	14.0668	17.9037	11.3256	4.59858	3.49394	3.15515	107.49	35.5764	1.5952	0.0016979	0.032258	--	sp|Q9LIK5|CML11_ARATH Calmodulin-like protein 11 OS=Arabidopsis thaliana GN=CML11 PE=2 SV=1//5.60993e-90
BraA03004318	6.51666	6.8056	8.4362	36.7355	32.0854	36.2233	198.986	1201.83	-2.5945	2.1303e-12	2.604e-10	--	sp|Q9LIK0|PKP1_ARATH Plastidial pyruvate kinase 1, chloroplastic OS=Arabidopsis thaliana GN=PKP1 PE=1 SV=1//0
BraA03004327	23.3994	20.6173	10.3141	0.799601	0.937419	0.865126	583.719	35.2228	4.0507	3.1972e-10	3.025e-08	--	sp|Q9LW83|CE101_ARATH G-type lectin S-receptor-like serine/threonine-protein kinase CES101 OS=Arabidopsis thaliana GN=CES101 PE=2 SV=2//1.18469e-42
BraA03004351	28.3783	27.0611	21.9434	0.716902	6.04835	6.39912	481.69	98.4541	2.2906	1.0001e-08	7.784e-07	--	sp|Q56YJ8|FAMA_ARATH Transcription factor FAMA OS=Arabidopsis thaliana GN=FAMA PE=1 SV=1//1.00229e-163
BraA03004389	20.0027	35.9497	15.2106	0.928569	0.883852	1.03257	765.615	38.6171	4.3093	9.6148e-08	6.2431e-06	--	sp|P33543|TMKL1_ARATH Putative kinase-like protein TMKL1 OS=Arabidopsis thaliana GN=TMKL1 PE=1 SV=1//0
BraA03004390	90.8481	135.157	90.892	2.40186	5.22558	7.05357	772.826	43.7748	4.142	5.1108e-23	1.6623e-20	--	sp|Q9S7P9|SNP33_ARATH SNAP25 homologous protein SNAP33 OS=Arabidopsis thaliana GN=SNAP33 PE=1 SV=1//2.06197e-69
BraA03004391	99.0735	135.591	77.2171	0	0.243946	0.381274	738.599	1.76647	8.7078	3.1054e-37	3.232e-34	--	sp|Q9SD96|SNP29_ARATH SNAP25 homologous protein SNAP29 OS=Arabidopsis thaliana GN=SNAP29 PE=2 SV=1//1.14914e-18
BraA03004398	11.7194	10.4583	8.95292	1.39079	1.71494	2.91548	99.917	23.8759	2.0652	0.0001459	0.0042517	--	sp|Q9LRY0|KRP5_ARATH Cyclin-dependent kinase inhibitor 5 OS=Arabidopsis thaliana GN=KRP5 PE=1 SV=1//1.33627e-59
BraA03004402	2.8472	2.0069	1.41162	0	0	0.232695	48.5636	2.14909	4.4981	5.5523e-07	3.1357e-05	--	sp|O65458|BGL03_ARATH Beta-glucosidase 3 OS=Arabidopsis thaliana GN=BGLU3 PE=3 SV=2//0
BraA03004419	171.742	231.7	227.922	30.2371	36.5211	57.2977	3085.12	746.854	2.0464	4.0085e-09	3.2739e-07	--	sp|Q8LBI1|RL51_ARATH 60S ribosomal protein L5-1 OS=Arabidopsis thaliana GN=ATL5 PE=2 SV=2//0
BraA03004456	24.7954	20.8652	41.709	64.311	70.6471	138.172	377.83	1441.27	-1.9315	0.00073698	0.0163	--	sp|P27518|CB21_GOSHI Chlorophyll a-b binding protein 151, chloroplastic OS=Gossypium hirsutum GN=CAB-151 PE=2 SV=2//1.12819e-164
BraA03004471	1.92179	0.59739	1.90498	5.08651	8.67885	10.9292	52.2088	355.121	-2.7659	8.3534e-09	6.5579e-07	--	sp|O80786|MCM5_ARATH DNA replication licensing factor MCM5 OS=Arabidopsis thaliana GN=MCM5 PE=1 SV=1//0
BraA03004486	10.8231	10.1305	8.08025	3.64015	3.91018	1.93528	257.959	106.874	1.2712	0.0016818	0.032025	--	-//-
BraA03004494	743.553	728.181	901.755	1701.38	1310.93	1137.7	15408.8	34051.3	-1.144	0.0021094	0.038228	--	sp|Q56YA5|SGAT_ARATH Serine--glyoxylate aminotransferase OS=Arabidopsis thaliana GN=AGT1 PE=1 SV=2//0
BraA03004499	2.59566	2.26818	2.34063	0.0827851	0	0.537415	24.3421	2.53652	3.2625	0.0025248	0.044133	--	sp|Q9SIT9|NFYB7_ARATH Nuclear transcription factor Y subunit B-7 OS=Arabidopsis thaliana GN=NFYB7 PE=2 SV=1//9.21857e-105
BraA03004571	29.0875	33.5209	45.6968	2.81396	2.76184	1.96019	791.053	68.9886	3.5193	3.0261e-13	4.2397e-11	--	sp|Q9SIW1|BLH7_ARATH BEL1-like homeodomain protein 7 OS=Arabidopsis thaliana GN=BLH7 PE=2 SV=1//0
BraA03004586	52.6548	53.0417	57.6799	17.3849	11.2365	11.708	258.089	80.9213	1.6733	4.9999e-05	0.0017247	--	-//-
BraA03004610	32.6645	28.2254	30.6715	8.94637	14.0359	10.4826	1312.02	594.509	1.142	0.00097363	0.02056	--	sp|Q8H0U4|TNPO1_ARATH Transportin-1 OS=Arabidopsis thaliana GN=TRN1 PE=1 SV=1//0
BraA03004611	1.88932	2.93232	2.64098	0.230773	0.519195	0.499368	54.3687	11.1203	2.2896	0.00097703	0.020608	--	sp|Q07282|TCR5_ECOLX Tetracycline resistance protein, class E OS=Escherichia coli GN=tetA PE=3 SV=1//4.98142e-11
BraA03004632	19.3867	19.4214	24.8622	42.5888	45.0004	39.239	215.055	534.78	-1.3142	0.00040522	0.010152	--	sp|Q9FN42|CLPP2_ARATH ATP-dependent Clp protease proteolytic subunit 2, mitochondrial OS=Arabidopsis thaliana GN=CLPP2 PE=1 SV=1//6.60864e-130
BraA03004640	3.4068	5.96837	5.30299	0.0603641	0.125361	0.130622	68.1692	1.79572	5.2465	5.297e-10	4.836e-08	--	sp|O81263|KITH_ORYSJ Thymidine kinase OS=Oryza sativa subsp. japonica GN=TK PE=2 SV=2//4.16319e-85
BraA03004641	3.46989	3.95494	5.18109	0.120728	0.125361	0.326554	58.7522	3.2577	4.1727	1.9785e-07	1.2113e-05	--	sp|O81263|KITH_ORYSJ Thymidine kinase OS=Oryza sativa subsp. japonica GN=TK PE=2 SV=2//4.16319e-85
BraA03004647	1.47065	1.94659	3.94179	5.17461	12.9616	16.4031	45.9982	258.94	-2.493	0.00033009	0.0085949	--	sp|Q8VX04|MAM2_ARATH Methylthioalkylmalate synthase 2, chloroplastic OS=Arabidopsis thaliana GN=MAM2 PE=2 SV=1//0
BraA03004649	0	0	0.268695	0.975682	3.49988	2.59111	0.886523	27.0793	-4.9329	3.7682e-05	0.0013497	--	sp|Q8VX04|MAM2_ARATH Methylthioalkylmalate synthase 2, chloroplastic OS=Arabidopsis thaliana GN=MAM2 PE=2 SV=1//3.25436e-84
BraA03004669	7.2854	6.50299	5.17314	8.98638	15.523	19.6273	62.9251	180.404	-1.5195	0.00054053	0.012844	--	sp|Q9FME5|COBL5_ARATH COBRA-like protein 5 OS=Arabidopsis thaliana GN=COBL5 PE=2 SV=1//1.71526e-122
BraA03004687	0	0	0.731447	14.6685	7.89775	8.22917	1.18203	60.9562	-5.6884	1.253e-07	7.9937e-06	--	sp|Q9FNQ2|PDCB1_ARATH PLASMODESMATA CALLOSE-BINDING PROTEIN 1 OS=Arabidopsis thaliana GN=PDCB1 PE=1 SV=1//9.95935e-17
BraA03004688	19.1946	10.5141	22.056	0.26746	0.740595	0.675214	163.553	6.43728	4.6672	4.0611e-10	3.7642e-08	--	sp|Q9FNQ2|PDCB1_ARATH PLASMODESMATA CALLOSE-BINDING PROTEIN 1 OS=Arabidopsis thaliana GN=PDCB1 PE=1 SV=1//2.55726e-69
BraA03004696	8.04933	6.92544	7.81469	1.90673	2.5234	2.54839	341.422	129.624	1.3972	0.0003652	0.009303	--	-//-
BraA03004767	0	0.0833381	0	11.9805	15.0554	15.7818	1.30172	850.919	-9.3525	3.8992e-55	1.5782e-51	--	sp|Q9M2Z1|BAME2_ARATH Leucine-rich repeat receptor-like serine/threonine-protein kinase BAM2 OS=Arabidopsis thaliana GN=BAM2 PE=1 SV=1//0
BraA03004787	4.57656	1.44032	4.98264	6.04549	10.1458	6.82376	94.9999	244.247	-1.3623	0.0011146	0.02299	--	sp|Q9SD53|Y3720_ARATH UPF0481 protein At3g47200 OS=Arabidopsis thaliana GN=At3g47200 PE=2 SV=1//5.24563e-63
BraA03004804	39.8367	19.64	32.1425	5.79496	8.81412	8.1243	314.593	96.4406	1.7058	0.00013324	0.0039299	--	sp|Q9SCR2|KRP2_ARATH Cyclin-dependent kinase inhibitor 2 OS=Arabidopsis thaliana GN=KRP2 PE=1 SV=1//1.07001e-76
BraA03004823	8.46819	15.1339	9.53198	2.28127	3.51238	3.31933	234.972	80.1621	1.5515	0.00028944	0.0077129	--	-//-
BraA03004918	28.7447	25.3168	35.1884	10.3137	6.28778	5.53719	642.041	202.828	1.6624	4.754e-06	0.00021647	--	sp|Q9FI40|BAHD1_ARATH BAHD acyltransferase At5g47980 OS=Arabidopsis thaliana GN=BAHD1 PE=2 SV=1//3.90439e-168
BraA03004926	144.226	149.237	126.025	43.6313	43.6901	33.8132	1731.55	630.563	1.4574	2.2379e-05	0.00085719	--	sp|Q94A20|BI1L_ARATH BI1-like protein OS=Arabidopsis thaliana GN=At4g15470 PE=2 SV=1//1.59461e-167
BraA03004946	0.869822	1.5422	0.933763	3.14407	3.84085	5.30268	10.086	45.9949	-2.1891	0.0021655	0.038954	--	sp|Q4T2X8|NIP7_TETNG 60S ribosome subunit biogenesis protein NIP7 homolog OS=Tetraodon nigroviridis GN=nip7 PE=3 SV=1//7.24367e-77
BraA03004950	8.95055	13.3133	7.95584	15.094	18.9857	16.7016	393.061	826.842	-1.0729	0.0020498	0.037485	--	sp|F1LZ52|KLHL3_RAT Kelch-like protein 3 OS=Rattus norvegicus GN=Klhl3 PE=2 SV=2//3.37698e-11
BraA03004967	5.11194	8.16981	4.45579	18.9267	16.5615	17.1989	92.8287	348.811	-1.9098	1.8432e-06	9.2229e-05	--	sp|Q6Q2C2|HYES_PIG Bifunctional epoxide hydrolase 2 OS=Sus scrofa GN=EPHX2 PE=2 SV=1//1.43071e-44
BraA03004988	4.72573	1.95022	6.14022	17.7747	12.5474	9.86867	46.4774	183.866	-1.9841	0.0009082	0.019426	--	sp|Q9LSN7|BH147_ARATH Transcription factor bHLH147 OS=Arabidopsis thaliana GN=BHLH147 PE=1 SV=1//1.66353e-68
BraA03004990	0.14772	0.33674	0.0951476	4.24021	3.81587	1.42728	3.40189	71.8832	-4.4012	2.1233e-05	0.0008159	--	sp|P43296|RD19A_ARATH Cysteine proteinase RD19a OS=Arabidopsis thaliana GN=RD19A PE=2 SV=1//3.17217e-180
BraA03005070	11.4401	14.2247	10.1073	1.3463	1.2764	3.10325	170.42	33.7271	2.3371	1.1237e-06	5.9496e-05	--	sp|Q20390|PPT1_CAEEL Palmitoyl-protein thioesterase 1 OS=Caenorhabditis elegans GN=ppt-1 PE=2 SV=2//2.82759e-40
BraA03005082	93.4132	74.1888	57.6208	17.5894	26.2285	34.1891	613.131	262.769	1.2224	0.00081073	0.017652	--	-//-
BraA03005157	1.03201	1.14063	0.241718	2.18433	5.15772	3.07557	22.2191	119.74	-2.43	5.7206e-05	0.0019385	--	-//-
BraA03005179	25.1703	13.4003	20.3945	54.8135	45.0238	45.862	323.073	1005.64	-1.6382	6.3287e-06	0.00027843	--	sp|O49404|BEH3_ARATH BES1/BZR1 homolog protein 3 OS=Arabidopsis thaliana GN=BEH3 PE=1 SV=1//3.65017e-67
BraA03005211	16.5334	12.7792	12.6884	2.87252	4.9901	5.28788	861.64	332.461	1.3739	0.00012291	0.0036669	--	sp|Q9SZ67|WRK19_ARATH Probable WRKY transcription factor 19 OS=Arabidopsis thaliana GN=WRKY19 PE=2 SV=1//1.34772e-140
BraA03005288	3.14598	1.97582	1.30265	4.6073	10.0785	8.57395	29.0111	129.925	-2.163	1.6345e-05	0.00064576	--	sp|Q8S9L6|CRK29_ARATH Cysteine-rich receptor-like protein kinase 29 OS=Arabidopsis thaliana GN=CRK29 PE=2 SV=1//7.62902e-135
BraA03005320	18.8684	37.8347	18.9051	132.727	128.1	192.798	62.9136	472.382	-2.9085	7.5496e-13	9.8218e-11	--	-//-
BraA03005407	1.2652	1.28183	1.01865	0.151319	0.226959	0.18191	59.1571	11.5662	2.3546	0.00045187	0.011107	--	-//-
BraA03005466	113.678	131.571	66.8907	21.004	31.0709	46.9888	1340.56	526.795	1.3475	0.00071724	0.016019	--	sp|Q9SUR3|RTNLA_ARATH Reticulon-like protein B1 OS=Arabidopsis thaliana GN=RTNLB1 PE=1 SV=1//2.97666e-160
BraA03005496	53.9985	86.7938	52.8615	14.7478	17.5111	16.9074	1657.53	526.643	1.6541	5.9348e-06	0.00026332	--	sp|Q0WVN5|CSLG3_ARATH Cellulose synthase-like protein G3 OS=Arabidopsis thaliana GN=CSLG3 PE=2 SV=2//0
BraA03005512	0.800864	0.456408	0.967203	6.1781	2.68542	3.679	13.0912	94.0918	-2.8455	0.0011005	0.022743	--	sp|Q9STX1|ACBP3_ARATH Acyl-CoA-binding domain-containing protein 3 OS=Arabidopsis thaliana GN=ACBP3 PE=1 SV=1//2.64103e-67
BraA03005562	172.28	123.501	295.74	379.168	301.745	383.193	1319.55	2949.59	-1.1605	0.00081715	0.01775	--	sp|Q9SW21|ACP4_ARATH Acyl carrier protein 4, chloroplastic OS=Arabidopsis thaliana GN=ACP4 PE=2 SV=1//3.37707e-70
BraA03005572	0.211275	1.68566	0.816499	16.5763	14.4836	11.1545	3.74613	73.9082	-4.3023	3.1542e-09	2.6054e-07	--	sp|Q94AP0|ALN_ARATH Allantoinase OS=Arabidopsis thaliana GN=ALN PE=1 SV=1//1.60933e-16
BraA03005726	4.46695	16.0998	3.61593	22.9873	26.6282	13.6853	115.643	386.248	-1.7398	0.0016533	0.031621	--	sp|Q93VY3|NAC72_ARATH NAC domain-containing protein 72 OS=Arabidopsis thaliana GN=NAC072 PE=2 SV=1//0
BraA03005800	1.9029	1.1894	5.93065	9.92582	5.97668	14.6791	43.9521	182.12	-2.0509	0.0021008	0.038111	--	-//-
BraA03005818	11.9311	18.0431	15.1438	2.08917	1.3171	2.3411	169.232	27.1168	2.6417	7.0861e-08	4.6932e-06	--	-//-
BraA03005842	8.86104	9.24957	8.87826	1.7128	0.681767	1.14278	264.505	44.4558	2.5728	3.974e-09	3.2531e-07	--	sp|Q9SV54|Y4289_ARATH UPF0725 protein At4g28920 OS=Arabidopsis thaliana GN=At4g28920 PE=3 SV=1//2.02629e-50
BraA03005874	35.9925	39.0477	34.7745	9.22327	12.0576	13.3533	462.616	181.019	1.3537	0.00034397	0.0088676	--	sp|P27061|PPA1_SOLLC Acid phosphatase 1 OS=Solanum lycopersicum GN=APS1 PE=2 SV=1//1.8094e-79
BraA03005878	1.26178	1.86961	2.07243	10.0204	7.27095	19.9851	12.1152	107.025	-3.1431	0.00016387	0.004715	--	sp|Q9M0E2|RL282_ARATH 60S ribosomal protein L28-2 OS=Arabidopsis thaliana GN=RPL28C PE=2 SV=1//2.52713e-90
BraA03005915	2.02958	4.62659	3.82843	0.184945	0.288064	0.300152	31.7919	2.8873	3.4609	0.00041167	0.010299	--	-//-
BraA03005918	24.2675	18.5184	33.4119	5.06317	3.12162	6.67642	1086.05	263.522	2.0431	2.4058e-05	0.00091358	--	sp|O64481|SBT25_ARATH Subtilisin-like protease SBT2.5 OS=Arabidopsis thaliana GN=SBT2.5 PE=2 SV=1//0
BraA03005960	0	0.255673	0	4.72182	10.4746	4.87654	0.325429	32.3056	-6.6333	4.3686e-07	2.514e-05	--	-//-
BraA03005974	19.3468	9.50887	12.1647	1.07737	2.54254	1.96043	233.886	39.0744	2.5815	4.402e-06	0.00020272	--	sp|Q8H1Q7|GMPP3_ARATH Probable mannose-1-phosphate guanylyltransferase 3 OS=Arabidopsis thaliana GN=At4g30570 PE=2 SV=1//0
BraA03005977	26.0966	26.0899	22.7179	34.9402	39.9976	60.5777	245.477	550.548	-1.1653	0.0014147	0.028038	--	-//-
BraA03005982	143.205	109.27	127.503	11.4374	23.5151	26.9768	464.991	92.6638	2.3271	4.913e-09	3.9594e-07	--	sp|Q9SUI0|RC24_ARATH UPF0057 membrane protein At4g30660 OS=Arabidopsis thaliana GN=At4g30660 PE=2 SV=1//1.11661e-25
BraA03005999	8.82901	12.4144	8.38673	3.3475	4.08261	3.46806	523.284	240.992	1.1186	0.0025836	0.044842	--	sp|Q51UJ9|ATG11_MAGO7 Autophagy-related protein 11 OS=Magnaporthe oryzae (strain 70-15 / ATCC MYA-4617 / FGSC 8958) GN=ATG11 PE=3 SV=3//1.17122e-08
BraA03006004	2.20846	2.74601	1.89126	3.69789	4.7374	7.58616	39.7338	114.993	-1.5331	0.0017923	0.033693	--	sp|Q84N34|HHP2_ARATH Heptahelical transmembrane protein 2 OS=Arabidopsis thaliana GN=HHP2 PE=2 SV=1//0
BraA03006014	129.801	198.49	130.138	36.1589	56.3816	87.6489	3220.87	1557.28	1.0484	0.0026979	0.046335	--	sp|O65554|CIPK6_ARATH CBL-interacting serine/threonine-protein kinase 6 OS=Arabidopsis thaliana GN=CIPK6 PE=1 SV=1//0
BraA03006043	6.21592	6.12309	5.62513	0.753524	1.00599	1.19379	186.555	37.9882	2.296	8.9949e-07	4.8542e-05	--	-//-
BraA03006052	2.50615	1.55808	1.21067	0.163494	0	0.058964	26.8999	1.52048	4.145	0.00021202	0.0059	--	-//-
BraA03006197	1.4757	3.36398	4.2773	0	0.183269	0.0954798	29.1757	1.05011	4.7962	4.7019e-05	0.0016312	--	-//-
BraA03006258	31.1231	22.6913	38.2173	64.4654	60.3749	49.0488	311.403	737.298	-1.2435	0.0006436	0.014757	--	-//-
BraA03006300	50.8423	50.7058	80.925	18.7102	10.8474	24.2078	659.992	242.141	1.4466	0.0011335	0.023302	--	-//-
BraA03006305	0.206083	0.0391484	0.63051	2.13614	1.67211	1.17337	7.65667	53.9553	-2.817	0.0001126	0.0034096	--	sp|O65685|BLH6_ARATH BEL1-like homeodomain protein 6 OS=Arabidopsis thaliana GN=BLH6 PE=1 SV=1//0
BraA03006307	0.297862	0.084875	0.575565	0.765932	2.10853	2.621	15.3356	104.812	-2.7729	0.00038874	0.0098087	--	sp|P53799|FDFT_ARATH Squalene synthase OS=Arabidopsis thaliana GN=SQS1 PE=1 SV=1//3.32339e-130
BraA03006357	35.1514	25.8242	28.3511	2.60984	5.76965	5.37415	593.293	111.953	2.4058	5.7488e-10	5.2093e-08	--	sp|Q38871|CDPK5_ARATH Calcium-dependent protein kinase 5 OS=Arabidopsis thaliana GN=CPK5 PE=2 SV=1//0
BraA03006403	2.91458	4.24086	2.03707	0.474672	0.616109	0.385178	43.0197	8.70819	2.3046	0.0024671	0.043247	--	sp|Q84JK2|FD_ARATH Protein FD OS=Arabidopsis thaliana GN=FD PE=1 SV=1//1.12775e-93
BraA03006461	14.3843	10.5578	12.2625	1.61918	4.82272	5.44001	244.319	94.6979	1.3674	0.0010644	0.022143	--	sp|Q94A43|BEH2_ARATH BES1/BZR1 homolog protein 2 OS=Arabidopsis thaliana GN=BEH2 PE=1 SV=1//1.66805e-137
BraA03006462	1.54635	2.97424	2.05428	0	0.0960213	0.300152	19.8654	1.42051	3.8058	0.002978	0.049962	--	sp|Q9SDY5|RCE1_ARATH NEDD8-conjugating enzyme Ubc12 OS=Arabidopsis thaliana GN=RCE1 PE=1 SV=1//1.38477e-131
BraA03006514	4.06426	17.3306	9.60891	46.7104	29.1207	25.3929	189.271	791.392	-2.0639	0.0015524	0.030015	--	sp|Q6EJ98|BT5_ARATH BTB/POZ and TAZ domain-containing protein 5 OS=Arabidopsis thaliana GN=BT5 PE=1 SV=1//0
BraA04000014	13.6272	19.0823	18.1817	2.98026	4.64194	9.33759	229.739	93.2933	1.3001	0.0020712	0.037738	--	sp|Q4VNK0|SMTA_BRAOT Selenocysteine Se-methyltransferase OS=Brassica oleracea var. italica GN=SMT PE=1 SV=1//8.81826e-167
BraA04000017	68.136	69.8946	77.0214	26.2946	24.8215	19.9851	832.257	346.142	1.2657	0.00033822	0.0087503	--	-//-
BraA04000134	79.3697	73.2893	111.636	37.3723	28.213	34.2964	1429.74	676.902	1.0787	0.0014	0.027853	--	sp|Q8L7L5|AHL11_ARATH AT-hook motif nuclear-localized protein 11 OS=Arabidopsis thaliana GN=AHL11 PE=2 SV=1//3.57508e-112
BraA04000177	24.3707	12.0105	23.3365	28.7535	38.6029	34.0277	404.465	849.976	-1.0714	0.0027525	0.047074	--	sp|Q9SD53|Y3720_ARATH UPF0481 protein At3g47200 OS=Arabidopsis thaliana GN=At3g47200 PE=2 SV=1//5.48779e-30
BraA04000215	16.0528	17.9751	11.9986	1.1815	2.1382	3.57929	379.661	69.7657	2.4441	3.5297e-09	2.9024e-07	--	sp|Q6NUT3|MFS12_HUMAN Major facilitator superfamily domain-containing protein 12 OS=Homo sapiens GN=MFSD12 PE=1 SV=2//8.55686e-61
BraA04000226	6.22666	6.07906	4.38868	1.51385	1.5973	2.32477	190.423	77.3365	1.3	0.0026414	0.045579	--	sp|Q5ZK33|LETM1_CHICK LETM1 and EF-hand domain-containing protein 1, mitochondrial OS=Gallus gallus GN=LETM1 PE=2 SV=1//1.11714e-81
BraA04000235	0	0.0314734	0	0.0792623	0.548693	0.543132	0.325429	14.887	-5.5156	0.0013181	0.026572	--	sp|Q96285|LRK55_ARATH L-type lectin-domain containing receptor kinase V.5 OS=Arabidopsis thaliana GN=LECRK55 PE=1 SV=1//0
BraA04000236	0.633824	0	0.40825	77.4233	723.759	1842.02	1.44931	4357.87	-11.554	3.0017e-05	0.0011056	--	sp|P26780|DEF2_SINAL Defensin-like protein 2 OS=Sinapis alba PE=1 SV=2//4.35508e-07
BraA04000247	0.111129	0.316659	0.483158	2.7114	1.49053	1.43804	4.85891	38.0546	-2.9694	0.00046118	0.011297	--	sp|Q9M1B9|SCRK4_ARATH Probable fructokinase-4 OS=Arabidopsis thaliana GN=At3g59480 PE=2 SV=1//0
BraA04000250	9.27021	9.35853	6.85812	1.16575	2.9999	3.50965	140.107	51.5545	1.4424	0.0024341	0.042793	--	sp|Q5T1Q4|S35F1_HUMAN Solute carrier family 35 member F1 OS=Homo sapiens GN=SLC35F1 PE=2 SV=2//5.56463e-64
BraA04000252	12.3237	8.46389	9.46429	22.8271	22.7612	30.2588	55.9324	174.931	-1.645	0.00028254	0.0075678	--	sp|Q5M995|TI16B_XENLA Mitochondrial import inner membrane translocase subunit tim16-B OS=Xenopus laevis GN=pam16-b PE=2 SV=1//6.23801e-15
BraA04000254	10.4475	6.98946	12.7272	0.434622	0.4513	1.41071	39.0866	3.61588	3.4343	9.9035e-05	0.0030495	--	sp|Q9LX56|FB212_ARATH F-box protein At3g59150 OS=Arabidopsis thaliana GN=At3g59150 PE=1 SV=1//4.92978e-24
BraA04000283	0.469326	0.764189	0.647776	6.35093	4.99594	5.275	8.21207	91.5249	-3.4783	2.9899e-08	2.1482e-06	--	sp|P48578|PP2A3_ARATH Serine/threonine-protein phosphatase PP2A-3 catalytic subunit OS=Arabidopsis thaliana GN=PP2A3 PE=2 SV=1//2.00646e-26
BraA04000330	2.4119	2.38251	2.01957	4.87187	7.66811	5.32659	37.091	121.01	-1.706	0.00053913	0.012836	--	sp|Q8LGB6|ZED1_ARATH Non-functional pseudokinase ZED1 OS=Arabidopsis thaliana GN=ZED1 PE=1 SV=1//7.70455e-95
BraA04000346	0.117984	0	0	6.32177	5.97826	4.64131	0.2861	52.9513	-7.532	9.1657e-11	9.3786e-09	--	sp|P93051|ERDL7_ARATH Sugar transporter ERD6-like 7 OS=Arabidopsis thaliana GN=At2g48020 PE=2 SV=2//1.06819e-40
BraA04000363	1.32544	1.82546	2.34775	47.9801	41.8104	44.251	29.3062	892.646	-4.9288	2.0253e-30	1.2943e-27	--	sp|Q03773|E13A_SOYBN Glucan endo-1,3-beta-glucosidase OS=Glycine max PE=1 SV=1//1.47725e-66
BraA04000451	141.174	85.2986	159.6	219.893	221.182	230.23	2524.98	5463.51	-1.1136	0.0010338	0.021643	--	sp|P46283|S17P_ARATH Sedoheptulose-1,7-bisphosphatase, chloroplastic OS=Arabidopsis thaliana GN=At3g55800 PE=2 SV=1//0
BraA04000460	12.1978	7.67555	12.6443	14.5887	32.0644	30.9108	75.1506	218.539	-1.54	0.00028627	0.0076452	--	-//-
BraA04000480	7.35628	11.042	5.20428	0.961553	2.87554	1.37326	170.383	46.4152	1.8761	0.00043255	0.010755	--	sp|P52409|E13B_WHEAT Glucan endo-1,3-beta-glucosidase OS=Triticum aestivum GN=GLC1 PE=2 SV=1//3.66692e-138
BraA04000488	132.796	92.7426	183.638	248.226	226.513	220.807	1527.12	3237.87	-1.0842	0.001545	0.029904	--	sp|P82538|PPL1_ARATH PsbP-like protein 1, chloroplastic OS=Arabidopsis thaliana GN=PPL1 PE=1 SV=1//1.24502e-127
BraA04000512	21.4533	21.5204	18.8238	46.3422	48.1206	49.6299	329.625	962.823	-1.5464	1.4544e-05	0.00058219	--	sp|Q9C8G4|PLY4_ARATH Probable pectate lyase 4 OS=Arabidopsis thaliana GN=At1g30350 PE=2 SV=1//1.71843e-51
BraA04000520	44.9643	53.8447	46.1499	18.097	17.182	17.4498	967.361	441.926	1.1302	0.0012435	0.025203	--	sp|Q7SXR3|MAEA_DANRE Macrophage erythroblast attacher OS=Danio rerio GN=maea PE=2 SV=2//9.32763e-87
BraA04000537	5.07273	2.59307	4.96048	8.05999	8.67474	10.9165	120.638	327.266	-1.4398	0.00032329	0.0084602	--	sp|Q9QXP4|DONS_MOUSE Protein downstream neighbor of Son OS=Mus musculus GN=Donson PE=2 SV=2//1.22993e-09
BraA04000539	0.647137	1.81563	1.73143	4.9535	3.80823	3.96804	24.7713	94.5122	-1.9318	0.00036445	0.0092904	--	sp|O80450|TGT3B_ARATH Trihelix transcription factor GT-3b OS=Arabidopsis thaliana GN=GT-3B PE=1 SV=1//5.8094e-09
BraA04000563	6.49862	1.81397	2.05019	0	0.131766	0.137296	22.6522	0.704145	5.0076	0.0028718	0.048665	--	-//-
BraA04000590	170.962	100.739	179.033	328.208	305.354	305.097	3010.25	7837.17	-1.3805	4.9149e-05	0.0017018	--	sp|Q07204|F16P1_BRANA Fructose-1,6-bisphosphatase, chloroplastic OS=Brassica napus GN=FBP PE=2 SV=1//0
BraA04000716	5.11691	6.21635	3.07874	0.791554	0.66972	0.888139	136.438	28.101	2.2796	6.4344e-06	0.00028149	--	sp|Q1PEF8|INV2_ARATH Beta-fructofuranosidase, insoluble isoenzyme CWINV2 OS=Arabidopsis thaliana GN=CWINV2 PE=2 SV=1//0
BraA04000732	5.6446	9.13655	8.06743	0.862852	2.82063	2.69695	200.331	67.8057	1.5629	0.00044684	0.011013	--	sp|Q9S745|PAD4_ARATH Lipase-like PAD4 OS=Arabidopsis thaliana GN=PAD4 PE=1 SV=1//0
BraA04000738	17.2561	19.2055	16.0837	37.6349	36.7595	31.3142	302.243	765.944	-1.3415	0.00019192	0.0054153	--	sp|Q640V9|TATD1_XENLA Putative deoxyribonuclease TATDN1 OS=Xenopus laevis GN=tatdn1 PE=2 SV=1//4.37571e-102
BraA04000769	16.3883	14.0094	16.8663	53.3477	44.5106	38.1723	155.471	564.84	-1.8612	1.0345e-06	5.5338e-05	--	-//-
BraA04000791	47.3197	55.8912	42.5391	94.4875	86.3511	91.9741	1188.44	2800.12	-1.2364	0.00025805	0.0069837	--	sp|Q96329|ACOX4_ARATH Acyl-coenzyme A oxidase 4, peroxisomal OS=Arabidopsis thaliana GN=ACX4 PE=1 SV=1//0
BraA04000823	15.3101	20.7774	14.7345	5.87096	5.26763	5.18033	248.759	100.784	1.3035	0.001504	0.029251	--	sp|Q9C633|AGL97_ARATH Agamous-like MADS-box protein AGL97 OS=Arabidopsis thaliana GN=AGL97 PE=1 SV=1//1.89436e-35
BraA04000888	29.3164	22.1987	27.7325	44.6537	51.2758	38.718	568.391	1208.23	-1.0879	0.0018522	0.03462	--	sp|Q8R3D1|TBC13_MOUSE TBC1 domain family member 13 OS=Mus musculus GN=Tbc1d13 PE=2 SV=1//1.05452e-58
BraA04000897	53.932	35.6116	61.9989	127.443	98.7607	93.1022	927.036	2459.19	-1.4075	0.0001487	0.004323	--	-//-
BraA04000901	0.821411	0.449393	0.69838	1.54043	2.18713	2.07483	17.5588	64.0128	-1.8662	0.002569	0.044647	--	sp|Q0WNW4|MYOB3_ARATH Myosin-binding protein 3 OS=Arabidopsis thaliana GN=MYOB3 PE=1 SV=1//5.47522e-13
BraA04000940	11.5485	11.1153	13.8355	25.1442	22.2845	28.5862	208.651	542.253	-1.3779	0.00022028	0.0060928	--	-//-
BraA04000976	0	0	0.0442185	3.19671	4.72899	5.87501	0.295508	108.677	-8.5226	3.9183e-19	9.2683e-17	--	sp|Q9XEC1|Y4443_ARATH Probable transposase-like protein At4g04430 OS=Arabidopsis thaliana GN=At4g04430 PE=3 SV=1//8.79209e-11
BraA04001002	519.676	321.794	641.055	924.802	864.813	947.448	10309.2	23691.8	-1.2005	0.00036998	0.0094114	--	sp|Q42624|GLNAC_BRANA Glutamine synthetase, chloroplastic OS=Brassica napus GN=GLN2 PE=2 SV=1//0
BraA04001043	8.87353	11.4212	8.63157	1.73271	2.51888	2.62458	139.813	41.1971	1.7629	0.00027528	0.0074106	--	-//-
BraA04001060	284.886	187.055	401.015	580.449	454.414	453.609	5259.18	11234.7	-1.0951	0.0029063	0.049082	--	sp|P0DKC4|PGP1B_ARATH Phosphoglycolate phosphatase 1B, chloroplastic OS=Arabidopsis thaliana GN=PGLP1B PE=1 SV=1//0
BraA04001108	57.6134	69.9599	37.5681	15.1448	23.2603	12.9612	942.1	367.747	1.3572	0.00017188	0.0049142	--	sp|Q56WN1|GLN11_ARATH Glutamine synthetase cytosolic isozyme 1-1 OS=Arabidopsis thaliana GN=GLN1-1 PE=1 SV=2//0
BraA04001148	3.60924	4.64118	3.69573	9.38606	7.26371	6.73822	113.073	280.773	-1.3121	0.0011601	0.023768	--	sp|Q9FF41|PMI15_ARATH Protein PLASTID MOVEMENT IMPAIRED 15 OS=Arabidopsis thaliana GN=PMI15 PE=2 SV=3//2.05847e-127
BraA04001167	3898.58	1773.85	7068.39	20920.5	17007.5	14825.8	37901	195558	-2.3673	1.2247e-07	7.8405e-06	--	sp|P27985|RBS2_BRANA Ribulose bisphosphate carboxylase small chain F1, chloroplastic OS=Brassica napus GN=RBCS F1 PE=3 SV=1//2.72764e-124
BraA04001277	35.0245	20.21	21.1699	40.3819	43.1373	53.7415	660.513	1482.27	-1.1661	0.00081352	0.017688	--	-//-
BraA04001316	0.150785	0	0.364206	3.31827	2.84637	0.936574	4.09948	70.5334	-4.1048	0.00027355	0.0073758	--	sp|Q9KG32|Y283_BACHD Uncharacterized isomerase BH0283 OS=Bacillus halodurans (strain ATCC BAA-125 / DSM 18197 / FERM 7344 / JCM 9153 / C-125) GN=BH0283 PE=3 SV=1//1.24078e-17
BraA04001328	0.131664	0.270124	0.127208	1.6881	3.74121	3.38026	5.8369	119.845	-4.3598	1.2476e-12	1.5617e-10	--	sp|Q9LW26|Y3684_ARATH Acyltransferase-like protein At3g26840, chloroplastic OS=Arabidopsis thaliana GN=At3g26840 PE=2 SV=1//0
BraA04001334	0	0	0.043132	0.234931	0.487892	0.762548	0.591015	23.6929	-5.3251	6.7459e-05	0.0022198	--	-//-
BraA04001339	0.417692	0.714121	0.403557	37.7671	24.2768	31.7816	2.1395	166.355	-6.2808	2.2664e-19	5.4675e-17	--	-//-
BraA04001350	0	0.135949	0.153652	2.35856	1.89605	2.18141	2.15832	59.6107	-4.7876	8.1678e-09	6.4261e-07	--	sp|Q9FN67|Y5133_ARATH BTB/POZ domain-containing protein At5g41330 OS=Arabidopsis thaliana GN=At5g41330 PE=2 SV=1//0
BraA04001361	9.25951	4.18173	8.10219	0	0.520731	0	36.1817	1.03789	5.1235	3.006e-06	0.00014389	--	sp|Q8W4S4|VHAA3_ARATH V-type proton ATPase subunit a3 OS=Arabidopsis thaliana GN=VHA-a3 PE=1 SV=1//1.00721e-17
BraA04001374	0.243343	0.924532	0	0.853721	2.82063	3.86267	4.11259	32.8468	-2.9976	0.0020292	0.037127	--	sp|A0MFL4|LOR17_ARATH Protein LURP-one-related 17 OS=Arabidopsis thaliana GN=At5g41590 PE=2 SV=2//6.92075e-136
BraA04001428	12.0038	15.0275	10.9638	18.7656	25.5465	31.5756	168.89	418.014	-1.3075	0.00049834	0.012054	--	sp|Q9FHY1|ABIL4_ARATH Protein ABIL4 OS=Arabidopsis thaliana GN=ABIL4 PE=2 SV=1//8.67678e-131
BraA04001449	5.88323	4.49122	3.01392	0.392731	0.462175	0.368259	142.061	16.3492	3.1192	5.1483e-09	4.1399e-07	--	sp|P0C5E2|Y1839_ARATH Probable serine/threonine-protein kinase At1g18390 OS=Arabidopsis thaliana GN=At1g18390 PE=2 SV=2//8.85129e-146
BraA04001451	2280.59	620.375	3330.58	6601.76	6359.46	6712.93	18513.8	72223.8	-1.9639	1.0951e-08	8.4313e-07	--	sp|P27985|RBS2_BRANA Ribulose bisphosphate carboxylase small chain F1, chloroplastic OS=Brassica napus GN=RBCS F1 PE=3 SV=1//2.47128e-121
BraA04001487	4.34491	3.43283	1.5265	0	0.0490544	0	54.4842	0.345964	7.2991	3.4568e-09	2.8489e-07	--	sp|Q38920|FNTB_ARATH Protein farnesyltransferase subunit beta OS=Arabidopsis thaliana GN=FTB PE=1 SV=3//2.12511e-35
BraA04001507	1.18143	1.39302	1.25953	3.54714	4.00706	5.01868	27.516	112.13	-2.0268	9.2727e-05	0.0028871	--	sp|Q6GR37|MET16_XENLA Methyltransferase-like protein 16 OS=Xenopus laevis GN=mettl16 PE=2 SV=1//9.31228e-73
BraA04001512	48.0105	48.8258	43.0122	81.0779	73.9747	75.2046	1262.97	2617.05	-1.0511	0.0019377	0.035758	--	sp|Q8H110|XCT_ARATH Protein XAP5 CIRCADIAN TIMEKEEPER OS=Arabidopsis thaliana GN=XCT PE=1 SV=1//9.93268e-167
BraA04001572	0	0.052696	0.0893371	5.04294	6.29294	3.97249	0.916444	121.293	-7.0482	5.8893e-19	1.3325e-16	--	sp|Q9FFG9|FB282_ARATH Putative F-box protein At5g44220 OS=Arabidopsis thaliana GN=At5g44220 PE=3 SV=1//7.67698e-11
BraA04001584	142.08	105.019	189.073	244.148	278.376	258.914	1293.85	2874.27	-1.1515	0.00072463	0.016105	--	-//-
BraA04001615	33.4126	52.017	44.1519	10.9385	7.87504	11.0143	1243.7	360.243	1.7876	4.42e-07	2.5356e-05	--	-//-
BraA04001624	0.656733	0.998049	1.16327	7.4357	4.34988	4.07917	7.57062	54.2408	-2.8409	0.00015564	0.0045103	--	sp|P37107|SR54C_ARATH Signal recognition particle 54 kDa protein, chloroplastic OS=Arabidopsis thaliana GN=FFC PE=1 SV=1//6.05304e-89
BraA04001662	192.182	190.095	228.212	54.6629	48.0489	63.6342	1980.83	673.511	1.5563	5.5384e-06	0.00024815	--	sp|P49107|PSAN_ARATH Photosystem I reaction center subunit N, chloroplastic OS=Arabidopsis thaliana GN=PSAN PE=1 SV=2//6.48173e-17
BraA04001733	1.05462	2.88491	0.698696	2.62359	3.89181	3.2441	44.4417	117.483	-1.4025	0.0029539	0.049636	--	sp|O64825|LYK4_ARATH LysM domain receptor-like kinase 4 OS=Arabidopsis thaliana GN=LYK4 PE=1 SV=1//0
BraA04001742	14.1828	16.6123	15.2183	27.8283	28.3767	25.8462	205.872	460.419	-1.1612	0.0018647	0.034762	--	sp|Q99614|TTC1_HUMAN Tetratricopeptide repeat protein 1 OS=Homo sapiens GN=TTC1 PE=1 SV=1//2.3162e-32
BraA04001743	146.254	252.861	176.414	0	1.33719	0.232216	748.93	2.43396	8.2654	2.3947e-32	1.6776e-29	--	sp|O82221|RUXG_ARATH Probable small nuclear ribonucleoprotein G OS=Arabidopsis thaliana GN=At2g23930 PE=2 SV=1//4.97509e-50
BraA04001754	2.36583	2.30106	2.56007	0.0301821	0.0313403	0	67.1076	0.733397	6.5157	1.5531e-11	1.7196e-09	--	sp|Q9SKG5|SERK4_ARATH Somatic embryogenesis receptor kinase 4 OS=Arabidopsis thaliana GN=SERK4 PE=1 SV=2//0
BraA04001760	4.59344	8.49323	6.80493	16.3105	10.243	15.111	57.0208	150.864	-1.4037	0.002184	0.03917	--	-//-
BraA04001784	40.6706	73.7593	25.7824	9.34217	7.2208	5.20587	1105.56	220.629	2.3251	0.0021176	0.03829	--	sp|Q7TMR0|PCP_MOUSE Lysosomal Pro-X carboxypeptidase OS=Mus musculus GN=Prcp PE=2 SV=2//9.68208e-137
BraA04001785	0	0	0.116643	3.26327	4.25811	3.68692	1.18203	135.172	-6.8374	7.238e-20	1.8183e-17	--	sp|F4IPM3|CB60E_ARATH Calmodulin-binding protein 60 E OS=Arabidopsis thaliana GN=CBP60E PE=2 SV=1//0
BraA04001792	2.2426	1.66928	2.56467	0.131372	0.227355	0.189517	41.5721	4.32484	3.2649	0.00011296	0.0034177	--	-//-
BraA04001812	62.9272	26.7065	61.611	137.065	118.14	80.3944	633.941	1774.05	-1.4846	0.0018226	0.034118	--	-//-
BraA04001814	1.66774	3.45159	1.10247	5.71097	5.23246	5.04313	41.0096	133.965	-1.7078	0.00033784	0.0087467	--	sp|Q9SJA7|SOX_ARATH Probable sarcosine oxidase OS=Arabidopsis thaliana GN=At2g24580 PE=2 SV=1//0
BraA04001871	4.7575	4.09575	2.29825	0.484258	1.05597	0.890702	63.8877	17.2286	1.8907	0.0025465	0.04434	--	-//-
BraA04001885	18.4132	14.0469	17.7901	2.65667	2.37144	2.97523	302.181	60.1686	2.3283	3.2186e-08	2.2989e-06	--	-//-
BraA04001957	21.3129	22.8941	20.4435	37.3371	35.4185	43.4921	246.358	554.36	-1.1701	0.0014288	0.02818	--	sp|O23715|PSA3_ARATH Proteasome subunit alpha type-3 OS=Arabidopsis thaliana GN=PAG1 PE=1 SV=2//7.46261e-145
BraA04001969	16.5061	12.7167	11.9849	3.74591	5.67064	6.4282	838.099	398.555	1.0723	0.0024369	0.042821	--	sp|Q56YN8|SMC3_ARATH Structural maintenance of chromosomes protein 3 OS=Arabidopsis thaliana GN=SMC3 PE=2 SV=1//2.21488e-63
BraA04002029	5.52581	5.978	5.6706	1.19484	0.930516	2.0684	160.867	48.7998	1.7209	0.00019489	0.0054806	--	sp|F4I9E1|NFD4_ARATH Protein NUCLEAR FUSION DEFECTIVE 4 OS=Arabidopsis thaliana GN=NFD4 PE=3 SV=1//3.00221e-31
BraA04002039	0.150785	0.0859316	0.218524	5.04955	17.6775	17.5608	1.78415	189.358	-6.7297	2.8449e-09	2.366e-07	--	-//-
BraA04002099	5.86895	5.2232	7.30153	14.3848	12.8201	11.6519	134.425	356.245	-1.4061	0.00035898	0.0091764	--	sp|Q94B55|XB31_ARATH Putative E3 ubiquitin-protein ligase XBAT31 OS=Arabidopsis thaliana GN=XBAT31 PE=2 SV=1//0
BraA04002108	28.4156	27.2494	24.0223	6.27424	4.34334	7.21267	170.241	47.9349	1.8284	6.3929e-05	0.0021267	--	sp|Q9CQT9|CT024_MOUSE Uncharacterized protein C20orf24 homolog OS=Mus musculus PE=2 SV=1//1.21735e-22
BraA04002110	0.126178	0.862896	0	8.57171	12.2854	13.8459	2.23867	99.3794	-5.4722	4.0605e-14	6.2941e-12	--	sp|Q9CQT9|CT024_MOUSE Uncharacterized protein C20orf24 homolog OS=Mus musculus PE=2 SV=1//8.06213e-19
BraA04002118	21.8224	17.1921	13.4931	0.316363	0.359789	0.179294	970.411	20.0333	5.5981	5.9847e-36	5.1906e-33	--	sp|Q8LGN0|GLR27_ARATH Glutamate receptor 2.7 OS=Arabidopsis thaliana GN=GLR2.7 PE=2 SV=3//0
BraA04002119	1.07583	1.06727	0.13474	0.0190624	0	0.0618734	32.8131	1.46198	4.4883	0.0020852	0.037921	--	sp|Q9C5V5|GLR28_ARATH Glutamate receptor 2.8 OS=Arabidopsis thaliana GN=GLR2.8 PE=2 SV=2//0
BraA04002120	34.5114	21.3296	16.0831	0.270663	0.454002	0.337896	959.687	17.6746	5.7628	6.7727e-14	1.0195e-11	--	sp|Q8LGN0|GLR27_ARATH Glutamate receptor 2.7 OS=Arabidopsis thaliana GN=GLR2.7 PE=2 SV=3//0
BraA04002151	85.9939	147.657	60.538	10.9508	24.2021	28.6292	1914.91	511.243	1.9052	0.0022612	0.040317	--	sp|Q9ZW27|GSTU4_ARATH Glutathione S-transferase U4 OS=Arabidopsis thaliana GN=GSTU4 PE=1 SV=1//5.81712e-126
BraA04002191	0	0	0.76802	3.80294	3.94888	5.05506	2.06855	41.0707	-4.3114	3.8601e-06	0.00017935	--	sp|Q9SUS5|RHA1B_ARATH E3 ubiquitin-protein ligase RHA1B OS=Arabidopsis thaliana GN=RHA1B PE=2 SV=1//9.47194e-62
BraA04002220	9.23277	11.0631	7.60515	0.396398	0.117603	0.551419	137.304	6.62759	4.3728	3.5051e-13	4.8364e-11	--	-//-
BraA04002223	9.15469	5.01807	5.80657	0.0668649	0.138862	0.144689	83.3948	1.79572	5.5373	4.4694e-12	5.2349e-10	--	-//-
BraA04002224	2032.01	1519.83	2474.43	3441.17	3524.18	3131.65	13069.3	27317.7	-1.0637	0.0014915	0.029038	--	sp|Q39194|PSBW_ARATH Photosystem II reaction center W protein, chloroplastic OS=Arabidopsis thaliana GN=PSBW PE=1 SV=2//2.9126e-50
BraA04002228	27.3224	30.2896	24.8875	70.7968	57.4873	65.8099	1062.76	3154	-1.5694	4.4532e-06	0.00020456	--	sp|Q8LEV3|Y2060_ARATH BTB/POZ domain-containing protein At2g30600 OS=Arabidopsis thaliana GN=At2g30600/At2g30610 PE=2 SV=1//0
BraA04002258	13.4464	7.566	13.7313	16.4077	23.1674	29.6019	239.874	586.421	-1.2897	0.00046658	0.011384	--	sp|P46643|AAT1_ARATH Aspartate aminotransferase, mitochondrial OS=Arabidopsis thaliana GN=ASP1 PE=1 SV=1//0
BraA04002304	20.8587	31.9755	21.5572	95.0605	83.7613	135.805	298.447	1577.46	-2.4021	1.9776e-11	2.1763e-09	--	sp|Q9FJA6|RS33_ARATH 40S ribosomal protein S3-3 OS=Arabidopsis thaliana GN=RPS3C PE=1 SV=1//6.0616e-165
BraA04002333	16.9782	10.4396	17.4828	26.1129	26.3752	26.8267	354.134	779.955	-1.1391	0.0016332	0.031395	--	sp|Q93YZ7|ILVH2_ARATH Acetolactate synthase small subunit 2, chloroplastic OS=Arabidopsis thaliana GN=At2g31810 PE=1 SV=1//0
BraA04002380	0.386587	1.10157	3.5483	12.2064	10.5623	9.80496	7.81399	62.1495	-2.9916	1.6311e-05	0.00064513	--	sp|Q9C5U1|AHK3_ARATH Histidine kinase 3 OS=Arabidopsis thaliana GN=AHK3 PE=1 SV=1//4.81086e-26
BraA04002394	12.289	10.6555	5.8273	2.16409	1.27338	1.87315	110.628	26.1007	2.0836	6.8016e-05	0.0022281	--	sp|Q8GYJ3|KRP4_ARATH Cyclin-dependent kinase inhibitor 4 OS=Arabidopsis thaliana GN=KRP4 PE=1 SV=2//1.15729e-55
BraA04002408	0.502717	0.327423	0.624477	3.77932	1.99785	2.89949	5.96398	44.9649	-2.9144	0.00022573	0.0062292	--	sp|Q9ZVN4|Y1500_ARATH Probable tyrosine-protein phosphatase At1g05000 OS=Arabidopsis thaliana GN=At1g05000 PE=1 SV=1//2.19917e-102
BraA04002419	102.816	102.804	151.475	236.518	182.574	273.583	965.972	2334.6	-1.2731	0.00021086	0.0058724	--	-//-
BraA04002486	27.5117	29.237	18.9316	1.74227	3.18565	3.81108	555.994	79.1558	2.8123	2.3812e-12	2.8914e-10	--	sp|Q9LZD8|U89A2_ARATH UDP-glycosyltransferase 89A2 OS=Arabidopsis thaliana GN=UGT89A2 PE=2 SV=1//0
BraA04002510	1642.79	802.803	3111.05	8593.77	5347.57	5888.85	24348.5	108846	-2.1604	0.00016453	0.0047303	--	sp|P04778|CB1C_ARATH Chlorophyll a-b binding protein 1, chloroplastic OS=Arabidopsis thaliana GN=LHCB1.3 PE=1 SV=1//0
BraA04002515	0.180972	0	0.0349696	1.62767	1.69013	0.861791	1.72601	42.7078	-4.629	1.1796e-06	6.2097e-05	--	sp|O64697|C7101_ARATH Cytochrome P450 710A1 OS=Arabidopsis thaliana GN=CYP710A1 PE=1 SV=1//0
BraA04002527	2.74834	1.13119	6.63835	11.3221	13.9562	7.34994	41.1259	157.02	-1.9328	0.00039726	0.0099925	--	sp|O48916|FAH1_ARATH Fatty acid 2-hydroxylase 1 OS=Arabidopsis thaliana GN=FAH1 PE=1 SV=1//1.50999e-154
BraA04002587	237.973	278.963	172.796	89.2737	96.4075	65.8842	2042.31	941.975	1.1164	0.00103	0.021588	--	sp|E4MWF4|CSPL1_EUTHA CASP-like protein 2B1 OS=Eutrema halophilum PE=2 SV=1//3.67214e-79
BraA04002596	0	0	0.0415006	1.27407	0.725494	0.533604	0.295508	22.19	-6.2306	5.1349e-05	0.001763	--	sp|Q9SJ66|SPP2_ARATH Probable sucrose-phosphatase 2 OS=Arabidopsis thaliana GN=SPP2 PE=2 SV=2//0
BraA04002620	0	0.0653297	0	1.15168	1.42366	0.949377	0.325429	22.5161	-6.1125	3.9875e-05	0.0014157	--	sp|Q9SIH5|FB322_ARATH Probable F-box protein At1g60180 OS=Arabidopsis thaliana GN=At2g36090 PE=2 SV=1//6.06847e-156
BraA04002636	14.6792	15.2945	15.1941	3.32112	4.93203	5.80144	681.431	261.432	1.3821	0.00015295	0.004443	--	sp|Q8S8F2|FBL11_ARATH BTB/POZ domain-containing protein FBL11 OS=Arabidopsis thaliana GN=FBL11 PE=2 SV=2//0
BraA04002667	2.78818	5.08469	2.28975	5.06874	11.0805	11.4974	63.4781	212.804	-1.7452	0.00014409	0.004209	--	sp|Q9SJL8|METK3_ARATH S-adenosylmethionine synthase 3 OS=Arabidopsis thaliana GN=METK3 PE=1 SV=1//0
BraA04002677	0.207653	0.35502	0.200626	1.49013	4.02302	3.00952	2.1395	29.3331	-3.7772	0.00020105	0.0056294	--	sp|Q8VYK4|NFYB8_ARATH Nuclear transcription factor Y subunit B-8 OS=Arabidopsis thaliana GN=NFYB8 PE=2 SV=1//7.52693e-101
BraA04002692	18.7001	21.0874	18.9002	4.75863	4.08476	4.11887	258.65	71.9981	1.845	1.1455e-05	0.00047044	--	sp|Q9ZUT3|ALS3_ARATH Protein ALUMINUM SENSITIVE 3 OS=Arabidopsis thaliana GN=ALS3 PE=1 SV=1//1.25816e-170
BraA04002762	211.134	219.627	141.794	44.5814	41.1012	29.0216	4269.79	1087.58	1.973	7.9389e-09	6.2596e-07	--	sp|Q39253|CAX1_ARATH Vacuolar cation/proton exchanger 1 OS=Arabidopsis thaliana GN=CAX1 PE=1 SV=3//0
BraA04002777	11.3326	4.00313	10.9491	0	0.232629	0.727172	165.156	7.10253	4.5394	1.5336e-06	7.8244e-05	--	-//-
BraA04002782	1177.97	938.889	1083.23	210.664	140.32	458.225	6132.86	1917.06	1.6777	5.8733e-07	3.2915e-05	--	sp|Q42641|NLTPA_BRAOT Non-specific lipid-transfer protein A OS=Brassica oleracea var. italica GN=WAX9A PE=3 SV=1//2.43715e-72
BraA04002790	0.2672	0	0.602368	37.3263	31.591	37.619	2.92685	439.343	-7.2299	4.0512e-37	3.9884e-34	--	sp|Q9ZVJ4|CYP22_ARATH Peptidyl-prolyl cis-trans isomerase CYP22 OS=Arabidopsis thaliana GN=CYP22 PE=2 SV=1//5.49661e-129
BraA04002795	0	0.0188097	0	8.06873	6.9683	6.81653	0.325429	487.927	-10.55	1.7386e-46	3.3332e-43	--	sp|O60306|AQR_HUMAN Intron-binding protein aquarius OS=Homo sapiens GN=AQR PE=1 SV=4//4.3835e-44
BraA04002850	2851.48	1780.78	3827.21	7134.96	5516.88	5147.5	60964.8	161065	-1.4016	0.00043344	0.010755	--	sp|P10896|RCA_ARATH Ribulose bisphosphate carboxylase/oxygenase activase, chloroplastic OS=Arabidopsis thaliana GN=RCA PE=1 SV=2//0
BraA04002863	1.40632	2.24406	1.63047	0.107646	0.111777	0.232935	27.4077	2.89952	3.2407	0.001542	0.029862	--	sp|O04197|COI1_ARATH Coronatine-insensitive protein 1 OS=Arabidopsis thaliana GN=COI1 PE=1 SV=1//8.97216e-171
BraA04002865	5.97645	8.55765	6.20944	2.12641	1.58142	2.36285	201.53	74.2279	1.441	0.00083051	0.017986	--	sp|O04197|COI1_ARATH Coronatine-insensitive protein 1 OS=Arabidopsis thaliana GN=COI1 PE=1 SV=1//0
BraA04002912	0.583661	0.376011	0.66198	1.89388	2.14305	1.28724	18.7896	77.1776	-2.0382	0.0005608	0.013206	--	sp|Q9SIY5|RER5_ARATH Protein RETICULATA-RELATED 5 OS=Arabidopsis thaliana GN=RER5 PE=2 SV=1//0
BraA04002934	1.03652	0.382223	1.26653	2.45022	3.27117	6.21724	26.0139	140.47	-2.4329	0.00045008	0.011078	--	sp|Q501D5|MCMBP_ARATH Mini-chromosome maintenance complex-binding protein OS=Arabidopsis thaliana GN=ETG1 PE=1 SV=1//0
BraA04002970	25.6357	34.0389	30.3857	9.16657	6.69565	6.01905	398.762	122.986	1.697	1.2348e-05	0.00050146	--	sp|Q9C5Q2|AI5L3_ARATH ABSCISIC ACID-INSENSITIVE 5-like protein 3 OS=Arabidopsis thaliana GN=DPBF4 PE=1 SV=1//8.22763e-131
BraA04002975	9.99774	15.3672	6.69059	2.07724	3.01973	3.83797	834.818	289.272	1.529	0.0027369	0.046872	--	sp|Q9T0P4|GLTB2_ARATH Ferredoxin-dependent glutamate synthase 2, chloroplastic OS=Arabidopsis thaliana GN=GLU2 PE=1 SV=2//0
BraA04002978	5.55183	7.04699	4.44964	27.1639	22.9411	23.316	78.6409	428.838	-2.4471	1.2437e-09	1.0761e-07	--	sp|Q5HZL9|HDHD3_XENLA Haloacid dehalogenase-like hydrolase domain-containing protein 3 OS=Xenopus laevis GN=hdhd3 PE=2 SV=1//1.40866e-18
BraA04002987	316.286	554.555	255.113	28.4919	47.8044	62.5243	3885.62	592.216	2.7139	1.6853e-05	0.00066442	--	sp|P30188|CML35_ARATH Probable calcium-binding protein CML35 OS=Arabidopsis thaliana GN=CML35 PE=2 SV=2//8.67039e-87
BraA04002992	59.545	75.8598	57.7207	5.85795	14.2258	16.3561	570.64	131.495	2.1176	4.4606e-08	3.0774e-06	--	-//-
BraA04003033	12.3205	18.44	15.2702	0	1.11279	0.257665	108.159	3.83003	4.8197	1.9705e-12	2.4169e-10	--	sp|Q6NPP4|CMTA2_ARATH Calmodulin-binding transcription activator 2 OS=Arabidopsis thaliana GN=CMTA2 PE=1 SV=1//5.39282e-18
BraA04003129	75.3029	69.0317	171.841	483.106	741.937	605.04	464.686	3285.62	-2.8218	2.8499e-15	4.92e-13	--	sp|O22869|DF197_ARATH Defensin-like protein 197 OS=Arabidopsis thaliana GN=ATTI6 PE=3 SV=1//2.54479e-24
BraA04003130	121.912	103.548	173.444	277.437	269.033	253.885	1403.22	3509.64	-1.3226	0.00010531	0.0032154	--	sp|O22870|FK163_ARATH Peptidyl-prolyl cis-trans isomerase FKBP16-3, chloroplastic OS=Arabidopsis thaliana GN=FKBP16-3 PE=1 SV=2//8.61241e-100
BraA04003132	2.16501	0.999554	1.64162	0.0524431	0.217822	0.340444	51.3371	7.84075	2.7109	0.00021953	0.0060767	--	sp|D7SFH9|GPDL2_ARATH Glycerophosphodiester phosphodiesterase protein kinase domain-containing GDPDL2 OS=Arabidopsis thaliana GN=GDPDL2 PE=1 SV=1//2.62157e-138
BraA04003147	0.365831	0.55596	0	26.369	20.8386	17.1684	2.16002	195.778	-6.502	1.9314e-19	4.6904e-17	--	sp|Q9CR98|F136A_MOUSE Protein FAM136A OS=Mus musculus GN=Fam136a PE=2 SV=1//3.87155e-11
BraA04003291	91.1234	123.943	127.405	217.311	188.999	202.915	364.792	813.718	-1.1575	0.0011423	0.023443	--	-//-
BraA04003295	6.39208	5.73671	4.81418	0.914993	2.00022	1.3026	98.1328	30.1543	1.7024	0.0014101	0.028019	--	sp|Q9ZPY0|DOF25_ARATH Dof zinc finger protein DOF2.5 OS=Arabidopsis thaliana GN=DOF2.5 PE=2 SV=3//4.70614e-135
BraA04003299	101.615	71.793	115.341	3.3482	9.49402	16.0229	630.421	75.8275	3.0555	9.1062e-12	1.0302e-09	--	sp|Q9ZNV4|CYB5C_ARATH Cytochrome B5 isoform C OS=Arabidopsis thaliana GN=CYTB5-C PE=1 SV=1//5.58925e-70
BraA04003312	187.715	112.637	244.167	423.752	389.071	336.819	4267.76	11260.6	-1.3997	3.8053e-05	0.0013603	--	sp|O81037|BH070_ARATH Transcription factor bHLH70 OS=Arabidopsis thaliana GN=BHLH70 PE=2 SV=1//1.02962e-123
BraA05000028	0.694823	1.22752	0.671309	3.9224	5.3155	4.35173	21.7205	142.335	-2.7122	9.9692e-08	6.4388e-06	--	sp|Q38893|ZDS_ARATH Zeta-carotene desaturase, chloroplastic/chromoplastic OS=Arabidopsis thaliana GN=ZDS1 PE=1 SV=3//0
BraA05000082	13.2104	10.8177	9.21107	2.74067	3.2706	4.11597	226.548	85.9081	1.399	0.00085347	0.018407	--	-//-
BraA05000088	39.1617	53.8849	32.553	0.506356	0	0	207.171	1.1623	7.4777	6.9658e-26	3.1718e-23	--	sp|O82255|GRC13_ARATH Glutaredoxin-C13 OS=Arabidopsis thaliana GN=GRXC13 PE=3 SV=1//2.03685e-66
BraA05000185	226.688	156.91	286.17	598.352	483.106	406.544	2051.1	5733.31	-1.483	0.0001948	0.0054806	--	sp|Q8LCA1|CUT1B_ARATH Protein CURVATURE THYLAKOID 1B, chloroplastic OS=Arabidopsis thaliana GN=CURT1B PE=1 SV=2//2.46571e-29
BraA05000234	6.92654	6.52178	5.72226	0.768392	2.06119	2.45944	167.176	56.179	1.5733	0.00061057	0.014167	--	sp|P42776|GBF3_ARATH G-box-binding factor 3 OS=Arabidopsis thaliana GN=GBF3 PE=1 SV=2//4.1562e-59
BraA05000238	2.76124	2.03987	2.00908	4.76209	7.56965	7.41088	116.57	418.212	-1.843	2.2749e-06	0.00011138	--	sp|O82345|BAG6_ARATH BAG family molecular chaperone regulator 6 OS=Arabidopsis thaliana GN=BAG6 PE=1 SV=1//0
BraA05000279	1.75835	4.0918	1.34492	0	0.291161	0.0758449	28.4271	1.74204	4.0284	0.00092126	0.019613	--	sp|Q9SNB4|PCL1_ARATH Transcription factor LUX OS=Arabidopsis thaliana GN=LUX PE=1 SV=1//8.1585e-38
BraA05000280	18.4884	19.2562	18.7866	0.914993	1.58351	1.64996	103.735	9.36605	3.4693	1.2276e-08	9.3356e-07	--	-//-
BraA05000288	1.69767	1.5689	3.14744	17.5166	30.3602	28.1668	41.3296	597.399	-3.8534	4.0122e-20	1.0439e-17	--	-//-
BraA05000304	371.628	165.966	433.536	45.1682	58.4581	73.2165	3372.13	753.53	2.1619	0.0010194	0.021402	--	sp|P30188|CML35_ARATH Probable calcium-binding protein CML35 OS=Arabidopsis thaliana GN=CML35 PE=2 SV=2//2.20042e-82
BraA05000322	10.2879	10.4947	12.8339	19.6872	17.0274	19.9279	401.781	846.965	-1.0759	0.002531	0.044177	--	sp|O22229|TRXB3_ARATH NADPH-dependent thioredoxin reductase 3 OS=Arabidopsis thaliana GN=NTRC PE=1 SV=2//0
BraA05000368	4.05621	5.82653	5.69053	10.6861	8.44635	12.3671	82.1486	207.815	-1.339	0.0016359	0.031429	--	sp|Q66GR3|BH130_ARATH Transcription factor bHLH130 OS=Arabidopsis thaliana GN=BHLH130 PE=1 SV=1//4.556e-135
BraA05000398	12.9164	9.07785	9.29583	21.6906	22.7287	26.1384	484.925	1367.14	-1.4953	2.0862e-05	0.00080246	--	sp|Q5GM68|CAPP2_ARATH Phosphoenolpyruvate carboxylase 2 OS=Arabidopsis thaliana GN=PPC2 PE=1 SV=2//0
BraA05000441	2.54493	2.96814	6.17561	10.2497	7.82057	12.8664	58.536	191.357	-1.7089	0.00012968	0.0038438	--	sp|Q9ZW81|BH129_ARATH Transcription factor bHLH129 OS=Arabidopsis thaliana GN=BHLH129 PE=2 SV=2//4.59286e-96
BraA05000455	18.064	15.793	12.3325	4.53152	6.50712	6.28807	763.894	356.49	1.0995	0.002072	0.037738	--	sp|Q6A333|ALY2_ARATH Protein ALWAYS EARLY 2 OS=Arabidopsis thaliana GN=ALY2 PE=1 SV=1//0
BraA05000465	11.2395	6.96955	4.89507	0.891532	2.48794	1.32631	115.096	28.9553	1.9909	0.00074988	0.016515	--	sp|Q9FPH0|XB34_ARATH Putative E3 ubiquitin-protein ligase XBAT34 OS=Arabidopsis thaliana GN=XBAT34 PE=2 SV=1//3.03531e-16
BraA05000503	0	0	0.0645395	1.91745	4.513	6.70781	0.295508	69.8921	-7.8858	7.6423e-09	6.0387e-07	--	sp|Q9SZU7|KAI2_ARATH Probable esterase KAI2 OS=Arabidopsis thaliana GN=KAI2 PE=1 SV=1//1.95915e-171
BraA05000505	7.42603	11.419	6.81387	1.0721	2.29197	3.00225	339.955	103.365	1.7176	2.4313e-05	0.00092159	--	sp|O22864|NLP8_ARATH Protein NLP8 OS=Arabidopsis thaliana GN=NLP8 PE=2 SV=1//0
BraA05000523	15.09	14.9764	18.8441	45.181	34.3702	31.5617	139.858	401.189	-1.5203	9.8997e-05	0.0030495	--	sp|O22827|MOC2B_ARATH Molybdopterin synthase catalytic subunit OS=Arabidopsis thaliana GN=MOCS2 PE=2 SV=1//1.52302e-107
BraA05000568	29.4961	36.0848	27.168	7.11199	8.2836	9.2012	687.833	227.518	1.5961	1.416e-05	0.00056983	--	sp|Q6NUT3|MFS12_HUMAN Major facilitator superfamily domain-containing protein 12 OS=Homo sapiens GN=MFSD12 PE=1 SV=2//1.58781e-62
BraA05000589	2.7687	7.88934	2.50782	0	0	0.179138	22.0274	0.358181	5.9425	0.00054272	0.012888	--	sp|Q6DFN1|NDUF3_XENTR NADH dehydrogenase [ubiquinone] 1 alpha subcomplex assembly factor 3 OS=Xenopus tropicalis GN=ndufaf3 PE=2 SV=1//1.26239e-10
BraA05000663	6.77971	8.4229	10.939	2.27041	2.0881	2.38628	113.432	36.4632	1.6373	0.0011159	0.02299	--	-//-
BraA05000690	2.95651	4.54759	2.16314	10.2442	5.44697	7.96359	97.7525	306.584	-1.6491	0.0019673	0.03623	--	sp|O80844|PMTG_ARATH Probable methyltransferase PMT16 OS=Arabidopsis thaliana GN=At2g45750 PE=3 SV=1//0
BraA05000695	37.0748	27.2494	38.4499	52.0842	55.033	74.8573	409.828	899.303	-1.1338	0.0014234	0.028113	--	sp|O80840|PMM_ARATH Phosphomannomutase OS=Arabidopsis thaliana GN=PMM PE=1 SV=1//1.89179e-175
BraA05000715	21.1306	21.3998	32.2487	116.929	88.1874	85.4788	327.202	1599.39	-2.2893	4.893e-08	3.3503e-06	--	-//-
BraA05000748	7.62752	9.96601	6.11121	0.712008	0.246444	0.320982	111.218	7.82396	3.8293	3.5685e-10	3.3589e-08	--	-//-
BraA05000754	568.64	359.521	780.229	1291.71	1132.36	1010.72	11705.2	29428.1	-1.33	8.5089e-05	0.0027023	--	sp|Q9S7W1|CB4C_ARATH Chlorophyll a-b binding protein CP29.3, chloroplastic OS=Arabidopsis thaliana GN=LHCB4.3 PE=2 SV=1//3.12819e-159
BraA05000771	8.38597	5.38822	8.73765	1.80929	1.75619	1.65966	160.8	46.6674	1.7848	0.00010529	0.0032154	--	sp|P92961|PROT1_ARATH Proline transporter 1 OS=Arabidopsis thaliana GN=PROT1 PE=1 SV=1//0
BraA05000799	0	0.0620045	0	5.82966	7.29647	7.82792	0.325429	139.885	-8.7477	6.9816e-23	2.2115e-20	--	sp|Q9Y673|ALG5_HUMAN Dolichyl-phosphate beta-glucosyltransferase OS=Homo sapiens GN=ALG5 PE=1 SV=1//3.34201e-82
BraA05000807	217.119	148.099	321.886	484.658	386.222	362.36	2657.14	5974.53	-1.1689	0.0021634	0.038937	--	sp|O80634|PNSL1_ARATH Photosynthetic NDH subunit of lumenal location 1, chloroplastic OS=Arabidopsis thaliana GN=PNSL1 PE=1 SV=2//2.92141e-151
BraA05000839	0.469095	0.392091	0	0.987437	3.51097	1.87771	7.87122	72.6537	-3.2064	0.00080993	0.017646	--	sp|Q96303|PHT14_ARATH Inorganic phosphate transporter 1-4 OS=Arabidopsis thaliana GN=PHT1-4 PE=1 SV=1//0
BraA05000845	22.4184	31.3792	13.9837	3.0407	6.17749	7.15191	568.864	169.554	1.7463	0.00055421	0.013088	--	-//-
BraA05000871	6.75537	7.81348	7.10549	0.159202	0.396747	0.585645	190.424	12.1778	3.9669	8.6241e-14	1.277e-11	--	sp|O80905|S40A1_ARATH Solute carrier family 40 member 1 OS=Arabidopsis thaliana GN=IREG1 PE=3 SV=1//0
BraA05000890	3.22929	3.03769	2.48097	0.521174	0.579829	0.322219	131.083	26.9579	2.2817	7.4642e-06	0.00032139	--	sp|O65020|ETO1_ARATH Ethylene-overproduction protein 1 OS=Arabidopsis thaliana GN=ETO1 PE=1 SV=2//0
BraA05000913	0.982141	1.74911	3.26186	7.75271	5.48878	8.19739	28.9662	128.483	-2.1491	2.3007e-05	0.00087755	--	sp|Q9SH88|RRS1_ARATH Ribosome biogenesis regulatory protein homolog OS=Arabidopsis thaliana GN=At2g37990 PE=2 SV=2//1.46438e-131
BraA05000924	12.3416	7.22879	15.733	30.4235	20.9897	20.8058	242.853	626.022	-1.3661	0.0029264	0.049329	--	sp|B9DFK5|RETIC_ARATH Protein RETICULATA OS=Arabidopsis thaliana GN=RE PE=1 SV=1//0
BraA05000928	55.8639	60.2331	50.0459	9.42908	10.5252	13.5811	787.233	197.788	1.9928	6.7778e-08	4.5302e-06	--	sp|Q84TF0|AKRCA_ARATH Aldo-keto reductase family 4 member C10 OS=Arabidopsis thaliana GN=AKR4C10 PE=1 SV=1//0
BraA05000930	0.867975	0.131908	0.335441	5.03829	7.58874	9.04534	6.7154	135.009	-4.3294	4.3823e-13	5.9789e-11	--	sp|Q0PGJ6|AKRC9_ARATH Aldo-keto reductase family 4 member C9 OS=Arabidopsis thaliana GN=AKR4C9 PE=1 SV=1//0
BraA05000961	2.54868	1.82731	2.97875	5.27053	6.20793	6.04288	52.593	155.364	-1.5627	0.0007315	0.016218	--	sp|Q9ZUR7|ARGJ_ARATH Arginine biosynthesis bifunctional protein ArgJ, chloroplastic OS=Arabidopsis thaliana GN=At2g37500 PE=2 SV=2//0
BraA05000982	656.025	670.507	814.75	1652.36	1167.53	1211.96	9821.07	23367	-1.2505	0.00078311	0.017154	--	sp|Q9ZUU4|CP29B_ARATH RNA-binding protein CP29B, chloroplastic OS=Arabidopsis thaliana GN=CP29B PE=1 SV=1//1.3741e-120
BraA05000994	1.93657	2.80779	1.54085	0.504107	0.438567	0.162151	128.306	28.9999	2.1455	2.3531e-05	0.00089568	--	sp|Q9SJK6|WBC30_ARATH Putative white-brown complex homolog protein 30 OS=Arabidopsis thaliana GN=WBC30 PE=1 SV=3//5.79121e-15
BraA05001005	17.8091	7.72498	34.1342	158.12	139.545	152.566	246.056	2294.06	-3.2208	3.9673e-18	8.4513e-16	--	-//-
BraA05001054	0.580356	0.254417	0.733245	1.1533	2.17334	2.40318	10.3701	46.0383	-2.1504	0.0028075	0.047745	--	sp|Q84TG3|PUB23_ARATH E3 ubiquitin-protein ligase PUB23 OS=Arabidopsis thaliana GN=PUB23 PE=1 SV=1//0
BraA05001083	2.40586	1.84175	3.29585	4.98183	4.78057	6.17071	61.8862	161.995	-1.3883	0.0022345	0.0399	--	sp|O82289|SRO1_ARATH Probable inactive poly [ADP-ribose] polymerase SRO1 OS=Arabidopsis thaliana GN=SRO1 PE=1 SV=2//0
BraA05001090	3.9385	2.75329	4.56626	7.4363	10.7477	12.0685	63.0229	208.125	-1.7235	7.8354e-05	0.0025186	--	sp|A6XIG6|SLMH_HYDIT 4-sulfomuconolactone hydrolase OS=Hydrogenophaga intermedia PE=1 SV=1//1.22617e-10
BraA05001097	375.765	153.352	492.933	584.9	592.172	603.405	2709.77	5847.48	-1.1096	0.0011678	0.023871	--	sp|Q9LQL0|GCSH3_ARATH Glycine cleavage system H protein 3, mitochondrial OS=Arabidopsis thaliana GN=GDH3 PE=1 SV=1//2.69103e-90
BraA05001105	0	0	0.0615956	2.01299	1.01345	1.45196	0.295508	26.2007	-6.4703	8.1417e-06	0.0003481	--	sp|O82166|AHL21_ARATH AT-hook motif nuclear-localized protein 21 OS=Arabidopsis thaliana GN=AHL21 PE=2 SV=1//5.12987e-120
BraA05001136	0.291491	0.885968	0.938756	67.4012	46.7228	49.8905	6.41681	625.993	-6.6081	5.2056e-23	1.6781e-20	--	-//-
BraA05001169	18.5367	14.8523	31.3857	34.3834	33.8429	41.5709	521.532	1092.2	-1.0664	0.0024813	0.043433	--	sp|A0JMA9|KATL2_XENTR Katanin p60 ATPase-containing subunit A-like 2 OS=Xenopus tropicalis GN=katnal2 PE=2 SV=1//4.18988e-117
BraA05001177	73.2875	95.9116	80.5164	196.867	121.624	162.876	718.957	1757.74	-1.2897	0.0010773	0.022359	--	sp|P51418|R18A2_ARATH 60S ribosomal protein L18a-2 OS=Arabidopsis thaliana GN=RPL18AB PE=2 SV=2//4.50701e-128
BraA05001179	0	0	0.0766582	0.531415	1.89191	1.23206	0.295508	16.3879	-5.7933	0.00065861	0.015013	--	sp|P13851|CB21_SINAL Chlorophyll a-b binding protein 1, chloroplastic OS=Sinapis alba GN=CAB1 PE=3 SV=1//4.18273e-122
BraA05001180	37.2477	62.3011	58.3695	22.0208	11.5834	15.3611	305.768	120.631	1.3418	0.00065426	0.014942	--	sp|P51418|R18A2_ARATH 60S ribosomal protein L18a-2 OS=Arabidopsis thaliana GN=RPL18AB PE=2 SV=2//2.64645e-81
BraA05001183	251.639	234.921	319.781	783.326	626.872	663.707	3376.56	10906.4	-1.6915	6.4629e-07	3.5997e-05	--	sp|P13851|CB21_SINAL Chlorophyll a-b binding protein 1, chloroplastic OS=Sinapis alba GN=CAB1 PE=3 SV=1//8.76577e-170
BraA05001184	79.5516	96.4893	115.98	316.574	268.955	391.689	1260.56	5251.43	-2.0586	2.1528e-09	1.8152e-07	--	sp|P13851|CB21_SINAL Chlorophyll a-b binding protein 1, chloroplastic OS=Sinapis alba GN=CAB1 PE=3 SV=1//0
BraA05001226	1409.49	1528.67	2189.14	5760.19	3964.09	5192.13	8971.16	32746.9	-1.868	5.8028e-07	3.262e-05	--	sp|Q05349|12KD_FRAAN Auxin-repressed 12.5 kDa protein OS=Fragaria ananassa PE=2 SV=1//1.40349e-29
BraA05001236	9.71279	21.8547	12.4582	1.1216	2.41248	2.34036	153.219	25.1279	2.6082	8.5504e-05	0.0027131	--	sp|P93007|EF112_ARATH Ethylene-responsive transcription factor ERF112 OS=Arabidopsis thaliana GN=ERF112 PE=2 SV=1//1.61289e-71
BraA05001268	11.2592	10.2529	13.6409	4.21797	2.01235	2.59016	173.248	55.4764	1.6429	0.00021329	0.005931	--	-//-
BraA05001329	21.3661	25.8869	18.0424	6.1169	5.51589	4.35406	113.069	35.0938	1.6879	0.00084469	0.018239	--	-//-
BraA05001411	2.00174	2.21574	3.32871	0.62615	0.707547	0.29888	115.519	31.3461	1.8818	0.00022185	0.0061311	--	-//-
BraA05001412	9.5956	10.6043	13.2189	30.4759	21.3507	20.7736	269.044	739.001	-1.4577	0.00059197	0.013858	--	sp|Q8VYA1|PARG2_ARATH Probable poly(ADP-ribose) glycohydrolase 2 OS=Arabidopsis thaliana GN=PARG2 PE=2 SV=1//0
BraA05001416	11.9412	9.6765	14.795	20.4595	20.7322	24.7645	269.824	606.786	-1.1692	0.0014296	0.02818	--	sp|Q93YZ7|ILVH2_ARATH Acetolactate synthase small subunit 2, chloroplastic OS=Arabidopsis thaliana GN=At2g31810 PE=1 SV=1//6.32187e-37
BraA05001459	1.43444	3.45159	2.61781	87.0769	96.7524	129.852	13.7817	714.497	-5.6961	7.4711e-35	5.7904e-32	--	sp|O23095|RLA12_ARATH 60S acidic ribosomal protein P1-2 OS=Arabidopsis thaliana GN=RPP1B PE=1 SV=2//2.03583e-48
BraA05001475	85.0387	69.0317	80.2502	247.646	241.185	159.561	554.878	1937.41	-1.8039	4.1153e-06	0.00019048	--	sp|Q9ZSK2|ADF6_ARATH Actin-depolymerizing factor 6 OS=Arabidopsis thaliana GN=ADF6 PE=1 SV=1//5.13723e-91
BraA05001515	1.09849	1.31972	0.917895	0.142033	0.117987	0.061469	32.7337	4.03738	3.0193	0.00096928	0.02048	--	sp|F4INW9|MYOB4_ARATH Probable myosin-binding protein 4 OS=Arabidopsis thaliana GN=MYOB4 PE=3 SV=1//3.80785e-20
BraA05001521	2995.95	2648.19	3303.7	6231.83	5145.9	4227.51	19349.7	42612.4	-1.139	0.0009556	0.02025	--	sp|Q39194|PSBW_ARATH Photosystem II reaction center W protein, chloroplastic OS=Arabidopsis thaliana GN=PSBW PE=1 SV=2//8.25476e-58
BraA05001526	2.24335	5.19854	1.32055	6.29722	10.9965	11.6425	170.295	700.519	-2.0404	1.712e-07	1.0679e-05	--	sp|P92994|TCMO_ARATH Trans-cinnamate 4-monooxygenase OS=Arabidopsis thaliana GN=CYP73A5 PE=2 SV=1//0
BraA05001532	8.12096	12.2013	5.1515	1.17731	1.91522	1.48608	180.001	40.4196	2.1549	0.00018961	0.0053585	--	sp|O22932|CIPKB_ARATH CBL-interacting serine/threonine-protein kinase 11 OS=Arabidopsis thaliana GN=CIPK11 PE=1 SV=1//0
BraA05001545	0.664742	0.378833	1.71266	4.24021	2.58672	2.40854	14.842	62.2985	-2.0695	0.0027752	0.047327	--	sp|O64732|U87A1_ARATH UDP-glycosyltransferase 87A1 OS=Arabidopsis thaliana GN=UGT87A1 PE=2 SV=1//1.60607e-174
BraA05001556	3.12947	3.14103	2.57229	6.21208	8.39952	8.75199	55.2129	181.303	-1.7153	0.00012235	0.0036564	--	sp|O64740|SC13B_ARATH Protein transport protein SEC13 homolog B OS=Arabidopsis thaliana GN=SEC13B PE=1 SV=1//0
BraA05001560	20.9613	5.55489	55.6357	167.646	97.7347	153.66	519.894	3277.54	-2.6563	3.345e-06	0.00015743	--	sp|P48624|FAD3E_BRANA Omega-3 fatty acid desaturase, endoplasmic reticulum OS=Brassica napus GN=FAD3 PE=2 SV=1//0
BraA05001651	4.55892	5.79866	5.29834	37.741	35.0537	31.3948	69.3261	580.447	-3.0657	2.4429e-14	3.9202e-12	--	sp|Q9STZ3|PLCD8_ARATH Phosphoinositide phospholipase C 8 OS=Arabidopsis thaliana GN=PLC8 PE=2 SV=1//1.94913e-21
BraA05001662	32.2235	31.9224	34.6245	49.5613	48.7703	70.6656	288.129	612.655	-1.0884	0.0027007	0.046361	--	sp|Q8RWM7|CCB3_ARATH Protein COFACTOR ASSEMBLY OF COMPLEX C SUBUNIT B CCB3, chloroplastic OS=Arabidopsis thaliana GN=CCB3 PE=1 SV=1//4.33912e-87
BraA05001726	10.6046	10.1623	6.91748	2.71437	2.41588	1.60825	119.198	36.965	1.6891	0.00066257	0.015075	--	sp|Q949R4|DIOXL_ARATH Extradiol ring-cleavage dioxygenase OS=Arabidopsis thaliana GN=LIGB PE=2 SV=1//2.82672e-157
BraA05001825	43.7131	40.2105	46.704	73.3669	74.6022	67.5546	794.101	1640.39	-1.0466	0.002363	0.041745	--	sp|Q9XB14|DHAA_MYCBO Haloalkane dehalogenase OS=Mycobacterium bovis (strain ATCC BAA-935 / AF2122/97) GN=dhaA PE=3 SV=2//1.34524e-14
BraA05001906	4.37099	4.59126	3.35362	0.451023	1.74559	0.84288	83.7086	25.2517	1.729	0.0023286	0.041317	--	-//-
BraA05001996	99.0264	29.4341	187.302	221.108	218.305	199.314	2333.82	5820.95	-1.3186	0.0021088	0.038228	--	sp|P29511|TBA6_ARATH Tubulin alpha-6 chain OS=Arabidopsis thaliana GN=TUBA6 PE=1 SV=1//0
BraA05001998	2.18618	0.996714	1.45507	4.32298	4.68194	5.33104	27.893	107.557	-1.9471	0.00022898	0.0063046	--	sp|Q9LPM2|FB51_ARATH F-box protein At1g49990 OS=Arabidopsis thaliana GN=At1g49990 PE=2 SV=1//4.3746e-106
BraA05002002	0	0.127052	0	7.14593	5.53742	6.69296	0.325429	64.0307	-7.6203	1.3498e-12	1.6781e-10	--	-//-
BraA05002018	0.660713	0.225922	0.893696	3.98272	1.96931	2.66753	7.97439	48.7563	-2.6121	0.00047984	0.011653	--	sp|F4I1S7|ELP2_ARATH Elongator complex protein 2 OS=Arabidopsis thaliana GN=ELP2 PE=1 SV=1//7.64703e-13
BraA05002055	15.9107	15.8959	22.6788	4.79259	5.17166	6.71042	163.185	61.7351	1.4023	0.0017819	0.03358	--	sp|Q94AD1|D1861_ARATH Putative DNA-binding protein At1g48610 OS=Arabidopsis thaliana GN=At1g48610 PE=1 SV=1//7.03434e-14
BraA05002138	69.0669	84.7477	35.2174	17.7055	18.7548	13.4904	1469.9	493.321	1.5751	0.0014772	0.028899	--	sp|Q8GUM3|AAP5_ARATH Amino acid permease 5 OS=Arabidopsis thaliana GN=AAP5 PE=1 SV=1//0
BraA05002240	0	0	0.0704067	1.37127	2.34097	1.81054	0.886523	82.2061	-6.5349	5.9166e-14	8.9429e-12	--	sp|Q7LHG5|YI31B_YEAST Transposon Ty3-I Gag-Pol polyprotein OS=Saccharomyces cerevisiae (strain ATCC 204508 / S288c) GN=TY3B-I PE=3 SV=2//2.60472e-23
BraA05002265	0	0	0.0332476	0.55974	0.444462	0.534361	0.295508	16.4566	-5.7993	0.00070755	0.015861	--	sp|Q9XIC5|NAC17_ARATH NAC domain-containing protein 17 OS=Arabidopsis thaliana GN=NAC017 PE=2 SV=1//0
BraA05002280	0	0.195373	0	7.70839	7.49328	8.34007	0.325429	50.2663	-7.2711	2.5695e-10	2.4567e-08	--	-//-
BraA05002281	0.330357	0	0	9.48266	12.4723	13.3377	0.2861	38.7387	-7.0811	2.8668e-08	2.072e-06	--	-//-
BraA05002292	457.407	466.059	512.631	57.4179	75.8515	67.9904	2523.94	439.051	2.5232	1.2337e-12	1.5497e-10	--	-//-
BraA05002296	1.47936	0.129705	0.403136	3.84717	4.5978	2.31683	15.3848	104.408	-2.7627	5.7777e-06	0.00025701	--	sp|Q00874|DR100_ARATH DNA-damage-repair/toleration protein DRT100 OS=Arabidopsis thaliana GN=DRT100 PE=2 SV=2//7.27064e-07
BraA05002326	53.3468	66.8845	52.7408	23.3483	21.7779	16.1303	1911.84	856.465	1.1585	0.00064825	0.014837	--	sp|Q9MAQ0|SSG1_ARATH Granule-bound starch synthase 1, chloroplastic/amyloplastic OS=Arabidopsis thaliana GN=GBSS1 PE=1 SV=1//0
BraA05002339	5.58507	3.43092	5.74646	18.1136	19.3852	18.5467	119.533	565.31	-2.2416	7.3521e-09	5.8221e-07	--	sp|P92935|TLC2_ARATH ADP,ATP carrier protein 2, chloroplastic OS=Arabidopsis thaliana GN=AATP2 PE=1 SV=2//0
BraA05002370	7.91516	9.86167	3.00319	1.19578	0.159189	0.0995213	187.197	17.9143	3.3854	8.1426e-05	0.0025973	--	sp|Q9LQL2|PTR14_ARATH Protein NRT1/ PTR FAMILY 7.3 OS=Arabidopsis thaliana GN=NPF7.3 PE=1 SV=2//3.04711e-06
BraA05002413	0.0376963	0	0	0.39675	0.318344	0.19512	0.5722	17.9867	-4.9743	0.00091524	0.019508	--	sp|Q9FVR3|CSLD6_ARATH Putative cellulose synthase-like protein D6 OS=Arabidopsis thaliana GN=CSLD6 PE=3 SV=1//0
BraA05002431	41.7824	32.5935	52.2198	2.05391	2.58974	2.85714	485.642	35.5054	3.7738	4.8158e-15	8.0103e-13	--	-//-
BraA05002601	2.34447	4.94356	2.49164	0	0.349394	0	24.264	1.03789	4.5471	0.00031565	0.0083021	--	-//-
BraA05002607	6.35577	13.8336	6.14069	23.5005	29.1115	45.6112	212.94	986.799	-2.2123	5.8668e-07	3.2915e-05	--	sp|Q9LYT3|TT12_ARATH Protein TRANSPARENT TESTA 12 OS=Arabidopsis thaliana GN=TT12 PE=2 SV=1//1.00376e-148
BraA05002669	45.6836	29.9795	42.4657	268.224	212.842	185.766	200.055	1427.38	-2.8349	4.5653e-10	4.2208e-08	--	sp|Q39195|PST2_ARATH Photosystem II 5 kDa protein, chloroplastic OS=Arabidopsis thaliana GN=PSBT PE=3 SV=2//2.01313e-48
BraA05002677	28.284	27.5436	29.726	4.40417	5.83681	4.70238	413.573	89.867	2.2023	3.6952e-08	2.6086e-06	--	sp|Q9SRH5|VDAC1_ARATH Mitochondrial outer membrane protein porin 1 OS=Arabidopsis thaliana GN=VDAC1 PE=1 SV=3//3.27388e-06
BraA05002689	24.7416	18.6532	19.6713	5.79496	5.88931	5.06923	142.951	47.7346	1.5824	0.00071509	0.015981	--	-//-
BraA05002702	6.8431	8.06864	10.7152	1.41111	3.28218	1.89317	127.795	40.1634	1.6699	0.00072046	0.016071	--	sp|Q8RWR1|JMJ30_ARATH Putative lysine-specific demethylase JMJD5 OS=Arabidopsis thaliana GN=JMJD5 PE=2 SV=1//4.78749e-150
BraA05002714	13.5931	7.16269	5.87358	21.5023	19.0021	22.4866	113.174	338.237	-1.5795	8.5784e-05	0.0027196	--	sp|Q9FKN4|CRS2A_ARATH Chloroplastic group IIB intron splicing facilitator CRS2-A, chloroplastic OS=Arabidopsis thaliana GN=CRS2A PE=2 SV=1//9.8127e-147
BraA05002716	5.69048	2.27577	13.8895	45.3726	27.9707	29.3511	65.3694	383.316	-2.5518	6.4616e-05	0.0021476	--	sp|P27985|RBS2_BRANA Ribulose bisphosphate carboxylase small chain F1, chloroplastic OS=Brassica napus GN=RBCS F1 PE=3 SV=1//3.48972e-119
BraA05002722	0.333387	0.189996	0.0805263	2.07343	2.02878	1.6825	4.18153	51.0678	-3.6103	5.5718e-06	0.00024934	--	sp|Q9FFX0|RBL9_ARATH RHOMBOID-like protein 9, chloroplastic OS=Arabidopsis thaliana GN=RBL9 PE=2 SV=1//0
BraA05002730	4.61497	2.01802	1.59843	0	0.0288371	0.0600943	82.185	1.06233	6.2736	3.0603e-06	0.00014572	--	sp|O67409|TRPB2_AQUAE Tryptophan synthase beta chain 2 OS=Aquifex aeolicus (strain VF5) GN=trpB2 PE=3 SV=1//0
BraA05002735	103.988	59.1188	195.714	252.532	234.114	227.537	1693.81	4175.32	-1.3016	0.00032747	0.0085571	--	sp|Q55403|Y575_SYNY3 Thylakoid membrane protein slr0575 OS=Synechocystis sp. (strain PCC 6803 / Kazusa) GN=slr0575 PE=4 SV=1//8.87249e-25
BraA05002736	32.5341	25.5345	30.6059	42.3699	59.0234	60.1215	545.777	1230.15	-1.1724	0.00072934	0.0162	--	sp|Q9FPH0|XB34_ARATH Putative E3 ubiquitin-protein ligase XBAT34 OS=Arabidopsis thaliana GN=XBAT34 PE=2 SV=1//1.03476e-180
BraA05002743	0.582093	0.142171	0.321368	6.60386	9.9348	8.28566	14.6915	432.936	-4.8811	6.0991e-25	2.4792e-22	--	sp|Q9FID8|Y5900_ARATH Putative receptor-like protein kinase At5g39000 OS=Arabidopsis thaliana GN=At5g39000 PE=3 SV=1//0
BraA05002788	2.90103	4.98885	5.55654	10.1777	8.19167	11.8547	77.687	217.61	-1.486	0.00046817	0.011407	--	sp|Q9SCX9|GPDA1_ARATH Glycerol-3-phosphate dehydrogenase [NAD(+)] 1, chloroplastic OS=Arabidopsis thaliana GN=DHAPRD PE=1 SV=1//0
BraA05002800	0.0694823	0.395975	0.167827	8.60933	8.31842	11.6166	5.30403	299.415	-5.8189	9.4202e-27	4.5753e-24	--	sp|Q9FKS8|LHT1_ARATH Lysine histidine transporter 1 OS=Arabidopsis thaliana GN=LHT1 PE=1 SV=1//5.18814e-49
BraA05002801	0.141398	0.188024	0.295994	5.29889	3.46524	18.3216	7.8362	411.243	-5.7137	0.0014488	0.028435	--	sp|P92941|CLCA_ARATH Chloride channel protein CLC-a OS=Arabidopsis thaliana GN=CLC-A PE=1 SV=2//0
BraA05002803	0	0.29585	0.250782	34.5214	7.99446	13.4354	0.620937	82.4871	-7.0536	0.00059271	0.013859	--	-//-
BraA05002806	0.210053	0.957665	1.21767	140.184	86.8166	95.5698	6.72172	1143.15	-7.41	4.9521e-19	1.149e-16	--	-//-
BraA05002827	0.0397585	0.135949	0.076826	1.36949	1.18503	0.699698	1.8534	30.4156	-4.0366	9.4573e-05	0.0029294	--	sp|Q9FN67|Y5133_ARATH BTB/POZ domain-containing protein At5g41330 OS=Arabidopsis thaliana GN=At5g41330 PE=2 SV=1//0
BraA05002830	0.276344	0.288726	0.155745	2.51188	3.68362	2.62237	9.08147	139.267	-3.9388	4.3149e-12	5.0867e-10	--	sp|Q38861|XPB1_ARATH DNA repair helicase XPB1 OS=Arabidopsis thaliana GN=XPB1 PE=2 SV=3//0
BraA05002875	2.31953	5.39769	1.49402	30.1461	31.399	18.6094	27.5405	306.055	-3.4742	9.7251e-11	9.9231e-09	--	sp|Q9SJM6|SAP4_ARATH Zinc finger A20 and AN1 domain-containing stress-associated protein 4 OS=Arabidopsis thaliana GN=SAP4 PE=1 SV=1//4.2124e-75
BraA05002887	33.0119	25.056	17.9159	1.96742	0.37144	0.154811	590.55	26.2012	4.4944	5.2086e-18	1.0904e-15	--	sp|Q42806|KPYC_SOYBN Pyruvate kinase, cytosolic isozyme OS=Glycine max PE=2 SV=1//6.30911e-111
BraA05002955	1.2449	1.25	1.46051	6.89156	7.5094	9.11326	39.128	288.747	-2.8835	6.5804e-11	6.8292e-09	--	-//-
BraA05002974	87.0712	66.4333	108.682	175.314	136.708	186.933	755.513	1795.42	-1.2488	0.00033281	0.0086594	--	sp|Q8VY88|LTD_ARATH Protein LHCP TRANSLOCATION DEFECT OS=Arabidopsis thaliana GN=LTD PE=1 SV=1//1.64688e-86
BraA05003006	69.7133	68.025	78.1125	26.4999	29.6792	27.4632	2005.38	969.024	1.0493	0.0018918	0.035069	--	sp|Q94CF0|EHD1_ARATH EH domain-containing protein 1 OS=Arabidopsis thaliana GN=EHD1 PE=1 SV=1//0
BraA05003012	1.22149	4.35074	0.590075	5.4419	5.46111	4.30722	46.4262	146.588	-1.6588	0.0003632	0.0092649	--	sp|Q8VYC2|Y2070_ARATH Putative BPI/LBP family protein At3g20270 OS=Arabidopsis thaliana GN=At3g20270 PE=2 SV=1//0
BraA05003021	5.08467	3.83688	4.70848	1.2668	1.98712	0.947767	283.305	108.827	1.3803	0.0006083	0.014132	--	sp|Q9LJX8|VPED_ARATH Vacuolar-processing enzyme delta-isozyme OS=Arabidopsis thaliana GN=dVPE PE=1 SV=1//0
BraA05003026	9.13657	7.64069	8.62733	2.50124	2.80295	2.81339	287.23	114.45	1.3275	0.00088209	0.018946	--	sp|Q9LJY7|C75AK_ARATH Cytochrome P450 705A20 OS=Arabidopsis thaliana GN=CYP705A20 PE=2 SV=1//0
BraA05003059	1.61784	1.77307	1.68333	8.27568	7.66592	5.15329	23.8485	125.407	-2.3946	4.1973e-06	0.00019401	--	sp|Q8H1Q2|NBP35_ARATH Cytosolic Fe-S cluster assembly factor NBP35 OS=Arabidopsis thaliana GN=NBP35 PE=1 SV=1//4.15183e-59
BraA05003089	27.991	20.3364	15.6569	4.22875	1.13841	2.03346	113.65	17.1806	2.7257	5.5729e-07	3.1425e-05	--	-//-
BraA05003114	0.358375	0.57186	0.380872	4.14905	3.45374	4.48906	10.6676	123.778	-3.5364	5.792e-10	5.2353e-08	--	sp|Q9LJK1|FUT11_ARATH Glycoprotein 3-alpha-L-fucosyltransferase A OS=Arabidopsis thaliana GN=FUT11 PE=2 SV=1//0
BraA05003158	0.167462	0.0477178	0.0404487	0.560802	1.16465	1.90696	1.76534	30.871	-4.1282	7.0981e-05	0.0023148	--	sp|A8JAM0|DRC7_CHLRE Dynein regulatory complex subunit 7 (Fragment) OS=Chlamydomonas reinhardtii GN=DRC7 PE=1 SV=1//2.77696e-16
BraA05003181	3.76329	3.01595	1.53391	0.112523	0.350524	0.365233	40.9334	4.99973	3.0334	0.00028738	0.0076693	--	sp|Q8W4J9|RPP8_ARATH Disease resistance protein RPP8 OS=Arabidopsis thaliana GN=RPP8 PE=1 SV=2//5.85287e-131
BraA05003182	11.8393	17.4334	14.4141	4.8455	3.36563	3.57771	373.299	127.767	1.5468	6.9737e-05	0.0022762	--	sp|A8JAM0|DRC7_CHLRE Dynein regulatory complex subunit 7 (Fragment) OS=Chlamydomonas reinhardtii GN=DRC7 PE=1 SV=1//2.2764e-09
BraA05003197	15.705	14.7645	15.9488	3.45504	3.87235	4.56887	237.045	75.5138	1.6503	9.4705e-05	0.002931	--	sp|O82782|HIS3_ARATH 1-(5-phosphoribosyl)-5-[(5-phosphoribosylamino)methylideneamino] imidazole-4-carboxamide isomerase, chloroplastic OS=Arabidopsis thaliana GN=HISN3 PE=2 SV=1//0
BraA05003202	35.9167	42.5428	56.2024	79.1079	105.233	91.5688	281.239	712.526	-1.3411	0.00019278	0.0054352	--	sp|P49636|RL40_NICSY Ubiquitin-60S ribosomal protein L40 OS=Nicotiana sylvestris GN=UBICEP52-7 PE=2 SV=2//9.96701e-90
BraA05003203	0.181696	0.82838	0	9.21398	7.94288	5.26667	1.58782	45.7854	-4.8498	1.8478e-07	1.1389e-05	--	-//-
BraA05003233	176.037	192.836	333.54	1264.25	795.768	647.233	696.422	3400.77	-2.2878	0.00089806	0.019266	--	-//-
BraA05003239	4.99255	5.31731	3.79562	12.9212	10.9776	13.9801	50.1859	169.731	-1.7579	0.00012236	0.0036564	--	sp|Q7XZQ7|FL3H_PETCR Flavanone 3-dioxygenase OS=Petroselinum crispum GN=FHT PE=1 SV=1//4.44507e-23
BraA05003243	6.34426	3.68934	10.1325	15.2376	14.6646	11.2589	138.272	351.544	-1.3462	0.00069233	0.015617	--	sp|Q93ZD7|MRS24_ARATH Magnesium transporter MRS2-4 OS=Arabidopsis thaliana GN=MRS2-4 PE=2 SV=1//0
BraA05003368	91.0065	119.381	92.4686	223.679	162.835	150.695	1673.74	3775.45	-1.1736	0.0022048	0.039493	--	sp|Q9GKX6|GALM_PIG Aldose 1-epimerase OS=Sus scrofa GN=GALM PE=2 SV=1//2.17134e-80
BraA05003385	0.161269	0.122541	0.103874	0.411476	1.38862	1.61383	2.10017	22.4818	-3.4202	0.0021709	0.039032	--	sp|Q9SCX8|PPA17_ARATH Purple acid phosphatase 17 OS=Arabidopsis thaliana GN=PAP17 PE=2 SV=1//0
BraA05003387	23.779	17.4432	23.3572	36.8116	36.4978	46.5189	620.861	1433.79	-1.2075	0.00052852	0.012671	--	sp|O04059|DHBK_SOLLC Putative 3,4-dihydroxy-2-butanone kinase OS=Solanum lycopersicum GN=DHBK PE=2 SV=1//0
BraA05003403	20.0508	17.0487	20.5692	3.29259	2.14254	3.8474	368.231	74.3304	2.3086	1.3572e-08	1.0257e-06	--	sp|Q8RZV7|MSP1_ORYSJ Leucine-rich repeat receptor protein kinase MSP1 OS=Oryza sativa subsp. japonica GN=MSP1 PE=1 SV=1//6.65639e-15
BraA05003416	9.86694	4.25162	13.7183	21.4529	21.5588	20.9687	205.255	584.623	-1.5101	6.1e-05	0.0020499	--	sp|Q9LRP2|PT317_ARATH Probable sugar phosphate/phosphate translocator At3g17430 OS=Arabidopsis thaliana GN=At3g17430 PE=1 SV=1//1.35035e-102
BraA05003466	41.1803	40.6308	47.9263	8.84282	12.9924	11.9105	605.069	194.46	1.6376	1.0698e-05	0.00044283	--	sp|Q8L9T5|ATL2_ARATH RING-H2 finger protein ATL2 OS=Arabidopsis thaliana GN=ATL2 PE=2 SV=2//5.72299e-97
BraA05003477	18.1353	29.9702	19.1612	3.82139	3.81476	6.90274	1143.8	307.1	1.8971	1.6225e-06	8.2397e-05	--	sp|Q9LUS8|P2C40_ARATH Probable protein phosphatase 2C 40 OS=Arabidopsis thaliana GN=At3g16560 PE=2 SV=1//0
BraA05003483	1.32625	0.906986	0.563802	2.48718	2.4245	2.33403	30.569	100.242	-1.7134	0.0011677	0.023871	--	sp|O04310|JAL34_ARATH Jacalin-related lectin 34 OS=Arabidopsis thaliana GN=JAL34 PE=1 SV=1//6.74305e-06
BraA05003505	1184.76	907.956	1548.91	2089.52	2059.91	1875.67	8613.47	17777.2	-1.0454	0.0018386	0.034399	--	sp|Q9SUI7|PSAH1_ARATH Photosystem I reaction center subunit VI-1, chloroplastic OS=Arabidopsis thaliana GN=PSAH1 PE=2 SV=1//7.56047e-66
BraA05003527	821.158	1053.64	561.686	1969.94	1744.85	1481.32	10436.4	28287.2	-1.4385	1.5216e-05	0.00060776	--	-//-
BraA05003532	6.34155	11.0451	6.54	0.34088	0	0.442577	97.7945	4.08625	4.5809	2.5271e-11	2.7398e-09	--	sp|Q9LW00|MBD11_ARATH Methyl-CpG-binding domain-containing protein 11 OS=Arabidopsis thaliana GN=MBD11 PE=1 SV=1//1.43879e-51
BraA05003537	7.02692	4.46227	3.29758	0.480245	0.698144	0.5196	42.766	6.14982	2.7978	0.00043656	0.010811	--	sp|Q5RC30|SC11C_PONAB Signal peptidase complex catalytic subunit SEC11C OS=Pongo abelii GN=SEC11C PE=2 SV=3//2.87211e-66
BraA05003559	32.7488	22.7763	36.8614	56.8045	52.4985	55.3773	748.534	1666.61	-1.1548	0.00090477	0.019387	--	sp|P82869|CYP37_ARATH Peptidyl-prolyl cis-trans isomerase CYP37, chloroplastic OS=Arabidopsis thaliana GN=CYP37 PE=1 SV=3//0
BraA05003566	54.9218	52.2444	48.9737	101.84	133.852	100.674	441.79	1188.33	-1.4275	4.5128e-05	0.0015806	--	-//-
BraA05003569	52.8636	59.8456	102.979	349.545	185.211	360.047	890.599	4621.68	-2.3756	2.6354e-05	0.00098867	--	sp|P24805|TSJT1_TOBAC Stem-specific protein TSJT1 OS=Nicotiana tabacum GN=TSJT1 PE=2 SV=1//1.87671e-29
BraA05003750	13.7116	11.0861	15.7927	3.36064	3.82515	5.73376	176.453	69.2373	1.3497	0.0020998	0.038111	--	sp|Q93062|RBPMS_HUMAN RNA-binding protein with multiple splicing OS=Homo sapiens GN=RBPMS PE=1 SV=1//1.82464e-17
BraA05003837	26.0932	43.7547	26.5301	66.9252	84.1522	67.4597	205.488	583.716	-1.5062	3.7296e-05	0.0013372	--	sp|Q9LTV3|SAU72_ARATH Auxin-responsive protein SAUR72 OS=Arabidopsis thaliana GN=SAUR72 PE=2 SV=1//9.78592e-58
BraA05003840	48.8218	16.0403	33.2469	59.0256	95.7666	108.217	595.837	1964.74	-1.7213	1.3783e-06	7.1622e-05	--	sp|Q9LD57|PGKH1_ARATH Phosphoglycerate kinase 1, chloroplastic OS=Arabidopsis thaliana GN=PGK1 PE=1 SV=1//0
BraA05003883	0	0	0.263981	7.18923	2.85032	3.25277	0.591015	36.8122	-5.9608	9.238e-05	0.0028811	--	sp|Q9LHI7|NEK7_ARATH Serine/threonine-protein kinase Nek7 OS=Arabidopsis thaliana GN=NEK7 PE=2 SV=1//8.82637e-14
BraA05003904	31.9345	42.3604	37.7693	7.11199	6.65554	5.31987	357.248	76.6956	2.2197	5.6097e-08	3.8195e-06	--	sp|Q9SKT6|GAUTA_ARATH Probable galacturonosyltransferase 10 OS=Arabidopsis thaliana GN=GAUT10 PE=2 SV=2//1.05018e-27
BraA05003905	21.1114	18.6057	15.2698	0.22076	0.802311	1.07483	277.778	12.8405	4.4352	1.3257e-18	2.9267e-16	--	-//-
BraA05003945	165.26	52.4061	228.279	282.803	271.125	333.761	1904.33	4677.79	-1.2965	0.00017792	0.0050554	--	sp|Q96291|BAS1A_ARATH 2-Cys peroxiredoxin BAS1, chloroplastic OS=Arabidopsis thaliana GN=BAS1 PE=1 SV=2//3.2433e-145
BraA05004007	3.69909	6.7721	5.2405	0.128369	0	0.198413	239.729	6.29384	5.2513	6.2133e-18	1.286e-15	--	sp|Q941L0|CESA3_ARATH Cellulose synthase A catalytic subunit 3 [UDP-forming] OS=Arabidopsis thaliana GN=CESA3 PE=1 SV=2//3.3556e-133
BraA05004008	364.139	564.831	378.028	127.172	147.631	221.592	1531.03	721.465	1.0855	0.0017893	0.033666	--	sp|P46269|QCR8_SOLTU Cytochrome b-c1 complex subunit 8 OS=Solanum tuberosum PE=1 SV=2//4.28307e-37
BraA05004047	1.65178	0.706006	1.51609	0.0395111	0.0410273	0	27.5547	0.733397	5.2316	3.0423e-05	0.0011171	--	sp|Q9LM63|FDL5_ARATH Putative F-box/FBD/LRR-repeat protein At1g22000 OS=Arabidopsis thaliana GN=At1g22000 PE=3 SV=1//6.67557e-87
BraA05004054	6.74745	8.34412	7.41389	20.2542	17.0004	15.2028	149.213	439.476	-1.5584	4.9082e-05	0.0017011	--	sp|O27555|ARSA_METTH Putative arsenical pump-driving ATPase OS=Methanothermobacter thermautotrophicus (strain ATCC 29096 / DSM 1053 / JCM 10044 / NBRC 100330 / Delta H) GN=MTH_1511 PE=1 SV=1//2.38055e-54
BraA05004133	20.0174	30.8888	34.2169	60.5524	46.5069	61.6889	162.435	403.024	-1.311	0.00061332	0.014203	--	sp|O81208|HLIP_ARATH High-light-induced protein, chloroplastic OS=Arabidopsis thaliana GN=HLIP PE=1 SV=1//2.70696e-41
BraA05004189	23.3437	22.2639	33.3656	51.8092	80.2577	55.3905	579.426	1697.62	-1.5508	7.2796e-06	0.00031493	--	sp|Q39030|KPK2_ARATH Serine/threonine-protein kinase AtPK2/AtPK19 OS=Arabidopsis thaliana GN=ATPK2 PE=1 SV=2//0
BraA05004268	14.2677	4.67199	29.3214	31.8283	31.1309	39.2511	364.954	946.605	-1.375	0.0010527	0.021945	--	sp|Q06915|EA6_ARATH Probable glucan endo-1,3-beta-glucosidase A6 OS=Arabidopsis thaliana GN=A6 PE=2 SV=1//3.76345e-159
BraA05004278	1.15806	1.50201	1.19604	5.46382	3.68975	3.63789	28.1968	119.097	-2.0785	5.6138e-05	0.0019076	--	sp|Q9SFV7|GCH1_ARATH GTP cyclohydrolase 1 OS=Arabidopsis thaliana GN=GCH1 PE=1 SV=1//0
BraA05004298	30.1936	32.587	26.5903	4.60188	4.24753	3.04272	97.5875	16.4492	2.5687	6.7765e-06	0.00029457	--	sp|Q96328|SAC8_ARATH Phosphoinositide phosphatase SAC8 OS=Arabidopsis thaliana GN=SAC8 PE=2 SV=1//3.15977e-19
BraA05004333	180.897	136.205	215.062	19.0406	41.5593	55.6707	4700.51	1245.38	1.9162	7.7955e-07	4.2702e-05	--	sp|P0CM56|CAS1_CRYNJ Probable O-acetyltransferase CAS1 OS=Cryptococcus neoformans var. neoformans serotype D (strain JEC21 / ATCC MYA-565) GN=CAS1 PE=3 SV=1//1.005e-52
BraA05004340	25.5966	22.5235	29.087	52.6622	45.6571	38.3742	341.573	761.545	-1.1567	0.0013869	0.027667	--	sp|Q86JM5|Y2012_DICDI Putative elongation of fatty acids protein DDB_G0272012 OS=Dictyostelium discoideum GN=DDB_G0272012 PE=3 SV=1//5.09156e-18
BraA05004369	11.3032	1.44485	15.8197	69.8427	46.9142	38.3846	80.3215	548.084	-2.7705	5.7757e-05	0.0019535	--	-//-
BraA05004370	1.94674	0.853414	3.23123	20.8714	17.8536	16.3291	35.8383	407.04	-3.5056	1.0612e-15	1.9043e-13	--	sp|Q8LA32|LUL4_ARATH Probable E3 ubiquitin-protein ligase LUL4 OS=Arabidopsis thaliana GN=LUL4 PE=2 SV=1//0
BraA05004383	2.99799	2.38159	3.94982	10.4309	13.9	11.85	30.224	144.901	-2.2613	4.7433e-06	0.00021627	--	sp|Q84MC0|UGPI4_ARATH Uncharacterized GPI-anchored protein At3g06035 OS=Arabidopsis thaliana GN=At3g06035 PE=2 SV=1//1.72085e-108
BraA05004397	0	0	0.161053	0.637977	4.63721	5.00437	0.295508	21.624	-6.1933	0.00033927	0.0087712	--	-//-
BraA05004403	40.5322	45.0603	40.5109	6.39993	6.0504	7.13108	369.14	71.7763	2.3626	8.4692e-09	6.6221e-07	--	-//-
BraA05004417	0.301154	0.190695	0.258633	0.832425	1.29655	1.31632	6.56611	37.1767	-2.5013	0.002093	0.038006	--	sp|Q9M9X7|IMPA7_ARATH Importin subunit alpha-7 OS=Arabidopsis thaliana GN=IMPA7 PE=2 SV=1//0
BraA05004465	1.83952	3.18456	3.11861	9.2819	7.98288	7.92264	137.685	534.714	-1.9574	2.835e-07	1.693e-05	--	sp|Q8RXC8|RBK2_ARATH Receptor-like cytosolic serine/threonine-protein kinase RBK2 OS=Arabidopsis thaliana GN=RBK2 PE=1 SV=1//0
BraA05004486	18.073	20.2689	19.609	2.95913	3.07268	2.80142	175.436	33.4978	2.3888	5.3373e-07	3.019e-05	--	-//-
BraA05004488	9.03798	7.52588	11.0396	1.03055	2.00061	2.23	173.207	40.2637	2.1049	7.2985e-06	0.000315	--	sp|F4I594|RLM1A_ARATH Disease resistance protein RML1A OS=Arabidopsis thaliana GN=RLM1A PE=3 SV=1//3.8415e-29
BraA05004523	52.0072	67.0808	83.8302	12.4718	11.7076	12.2671	906.432	203.112	2.1579	3.895e-08	2.7391e-06	--	sp|Q08632|SDR1_PICAB Short-chain type dehydrogenase/reductase OS=Picea abies PE=2 SV=1//3.15739e-91
BraA05004537	98.0143	142.587	88.2644	43.8401	41.5981	42.9348	1696.86	834.564	1.0238	0.0028112	0.047762	--	-//-
BraA05004613	40.7319	38.5743	51.4103	87.3065	70.2243	81.7491	384.555	882.377	-1.1982	0.00081771	0.017751	--	sp|O48897|TRXF_BRANA Thioredoxin F-type, chloroplastic OS=Brassica napus GN=TRXF PE=2 SV=1//1.20146e-107
BraA05004620	0.817318	0.358296	1.76155	3.30854	4.62231	9.30713	13.9162	98.13	-2.8179	0.00060795	0.014132	--	sp|Q3ZCC4|TIPIN_BOVIN TIMELESS-interacting protein OS=Bos taurus GN=TIPIN PE=2 SV=1//1.35013e-14
BraA05004629	20.3456	13.393	16.8189	36.3313	45.6164	27.2569	135.928	367.891	-1.4364	0.00024564	0.0066997	--	-//-
BraA05004631	24.9937	12.4543	28.1523	32.5265	43.5494	34.802	461.412	964.439	-1.0636	0.0027591	0.047142	--	sp|Q9M884|MPI1_ARATH Mannose-6-phosphate isomerase 1 OS=Arabidopsis thaliana GN=PMI1 PE=1 SV=1//0
BraA05004664	12.414	10.2261	14.4472	3.50937	3.98041	4.14744	192.995	75.1774	1.3602	0.0015635	0.030213	--	sp|Q9S7W5|TCP13_ARATH Transcription factor TCP13 OS=Arabidopsis thaliana GN=TCP13 PE=1 SV=1//1.47849e-121
BraA05004712	52.0723	82.7587	73.851	32.3052	19.6428	12.3955	877.893	347.766	1.3359	0.00064094	0.014721	--	sp|Q02283|HAT5_ARATH Homeobox-leucine zipper protein HAT5 OS=Arabidopsis thaliana GN=HAT5 PE=1 SV=1//1.1499e-118
BraA05004716	939.999	80.906	1640.06	3304.09	3657.98	4026.61	14982.5	75602.4	-2.3352	1.7879e-11	1.9736e-09	--	sp|P27140|BCA1_ARATH Beta carbonic anhydrase 1, chloroplastic OS=Arabidopsis thaliana GN=BCA1 PE=1 SV=2//3.96647e-177
BraA06000229	0.51545	0.073438	0.186753	8.69244	7.80973	10.7388	3.50075	154.503	-5.4638	6.8786e-18	1.4077e-15	--	sp|Q9LY87|RGLG2_ARATH E3 ubiquitin-protein ligase RGLG2 OS=Arabidopsis thaliana GN=RGLG2 PE=1 SV=1//4.91739e-16
BraA06000248	4.2643	4.12077	4.6126	130.52	253.925	177.251	82.1419	4370.98	-5.7337	9.4885e-25	3.7165e-22	--	sp|Q9FH82|PAE11_ARATH Pectin acetylesterase 11 OS=Arabidopsis thaliana GN=PAE11 PE=2 SV=1//0
BraA06000312	14.3006	19.314	13.2962	3.65504	5.25503	6.38814	279.177	112.715	1.3085	0.0013315	0.026767	--	sp|Q9FFH0|GLK2_ARATH Transcription activator GLK2 OS=Arabidopsis thaliana GN=GLK2 PE=1 SV=1//1.42472e-164
BraA06000489	10.3826	10.2623	13.7538	31.6265	33.8878	27.3326	249.21	839.889	-1.7528	1.4772e-06	7.5896e-05	--	-//-
BraA06000508	26.4168	25.997	18.5508	6.28815	7.55368	5.73624	160.282	55.5727	1.5282	0.0008186	0.01776	--	-//-
BraA06000665	221.512	117.737	371.359	434.407	381.209	429.484	1877.47	4076.78	-1.1186	0.001912	0.035373	--	sp|Q9S7N7|PSAG_ARATH Photosystem I reaction center subunit V, chloroplastic OS=Arabidopsis thaliana GN=PSAG PE=2 SV=1//7.80188e-69
BraA06000672	54.8221	71.055	54.3289	16.1859	11.6716	14.4314	335.743	99.6682	1.7522	1.193e-05	0.00048719	--	-//-
BraA06000679	36.7368	30.951	51.3582	93.3914	60.4762	72.5628	881.718	2112.29	-1.2604	0.0024592	0.043172	--	sp|Q9C503|NDF5_ARATH Protein NDH-DEPENDENT CYCLIC ELECTRON FLOW 5 OS=Arabidopsis thaliana GN=NDF5 PE=2 SV=1//4.85697e-166
BraA06000711	33.3533	23.2439	27.1914	6.74728	10.3515	6.90559	385.575	137.352	1.4891	0.00011857	0.0035666	--	sp|Q9SYH4|NFYA5_ARATH Nuclear transcription factor Y subunit A-5 OS=Arabidopsis thaliana GN=NFYA5 PE=2 SV=1//1.03679e-119
BraA06000744	7.51846	4.99885	10.896	26.1201	20.6309	21.126	77.2124	280.096	-1.859	1.0244e-05	0.0004255	--	sp|O13942|YEPC_SCHPO Uncharacterized protein C23H3.12c OS=Schizosaccharomyces pombe (strain 972 / ATCC 24843) GN=SPAC23H3.12c PE=4 SV=1//1.04078e-11
BraA06000759	10.3644	2.77099	14.7732	23.7512	23.8998	35.1685	129.341	470.6	-1.8633	1.9425e-06	9.6665e-05	--	sp|Q9C8L2|FAP3_ARATH Fatty-acid-binding protein 3 OS=Arabidopsis thaliana GN=FAP3 PE=1 SV=1//5.23886e-136
BraA06000854	792.245	497.028	1033.32	1863.52	1556.31	1376.96	5501.21	14246.2	-1.3728	0.00014663	0.0042695	--	sp|O04006|PSAH_BRACM Photosystem I reaction center subunit VI, chloroplastic OS=Brassica campestris GN=PSAH PE=2 SV=1//1.78794e-85
BraA06000855	459.965	416.885	503.917	781.724	755.959	917.931	3252.33	7210.76	-1.1487	0.00061061	0.014167	--	sp|Q9M812|CUT1C_ARATH Protein CURVATURE THYLAKOID 1C, chloroplastic OS=Arabidopsis thaliana GN=CURT1C PE=1 SV=1//1.66877e-71
BraA06000911	312.764	112.193	447.731	547.37	606.232	529.771	1465.14	3492.22	-1.2531	0.00027499	0.0074092	--	sp|Q39195|PST2_ARATH Photosystem II 5 kDa protein, chloroplastic OS=Arabidopsis thaliana GN=PSBT PE=3 SV=2//2.55582e-32
BraA06000924	32.7254	45.1376	33.9456	10.7575	10.7714	12.5224	650.156	247.835	1.3914	0.00014329	0.0041924	--	sp|Q9C690|BH122_ARATH Transcription factor bHLH122 OS=Arabidopsis thaliana GN=BHLH122 PE=1 SV=1//0
BraA06000985	0.238625	0.0388546	0.0988072	1.46777	0.948323	0.635218	3.21465	33.5687	-3.3844	0.00033478	0.0086797	--	sp|Q39085|DIM_ARATH Delta(24)-sterol reductase OS=Arabidopsis thaliana GN=DIM PE=1 SV=2//0
BraA06001111	8.48799	4.2326	5.02937	0.888278	1.38355	2.47132	156.084	51.1676	1.609	0.0018585	0.0347	--	sp|Q9LI74|CHUP1_ARATH Protein CHUP1, chloroplastic OS=Arabidopsis thaliana GN=CHUP1 PE=1 SV=1//7.20362e-78
BraA06001132	17.96	19.2758	13.0985	0.936109	3.40211	3.7619	209.61	41.0017	2.354	3.4111e-07	2.0009e-05	--	sp|Q9ZUC2|BCA3_ARATH Beta carbonic anhydrase 3 OS=Arabidopsis thaliana GN=BCA3 PE=2 SV=1//3.47688e-143
BraA06001195	8.68485	4.42845	2.64977	0	0.113535	0.473196	39.9004	1.77869	4.4875	0.00014207	0.0041633	--	sp|P92519|M810_ARATH Uncharacterized mitochondrial protein AtMg00810 OS=Arabidopsis thaliana GN=AtMg00810 PE=4 SV=1//5.12298e-29
BraA06001208	928.766	696.18	1090.8	1874.11	1645.45	1559.9	6413.21	15038.7	-1.2296	0.0002674	0.0072153	--	sp|Q949Q5|PSAO_ARATH Photosystem I subunit O OS=Arabidopsis thaliana GN=PSAO PE=1 SV=1//2.38103e-79
BraA06001223	94.3788	102.281	90.4567	208.884	169.76	138.525	2114.15	4830.25	-1.192	0.00073041	0.016204	--	sp|Q39249|VDE_ARATH Violaxanthin de-epoxidase, chloroplastic OS=Arabidopsis thaliana GN=VDE1 PE=1 SV=1//0
BraA06001231	0.817318	0.286637	0.789659	9.98577	10.244	5.53221	8.86261	151.497	-4.0954	7.3389e-10	6.4729e-08	--	sp|Q9SPK4|PPCK1_ARATH Phosphoenolpyruvate carboxylase kinase 1 OS=Arabidopsis thaliana GN=PPCK1 PE=1 SV=1//1.00251e-173
BraA06001245	13.5446	17.1324	16.411	3.63502	5.22414	4.16089	500.774	171.839	1.5431	4.6673e-05	0.0016238	--	-//-
BraA06001250	34.2155	51.6393	34.5015	9.48266	8.20546	14.0054	446.061	146.75	1.6039	3.0669e-05	0.0011239	--	sp|Q8L4B2|NFYC9_ARATH Nuclear transcription factor Y subunit C-9 OS=Arabidopsis thaliana GN=NFYC9 PE=2 SV=1//2.20658e-85
BraA06001278	111.654	74.4777	119.965	290.635	247.965	229.784	1875.25	5914.24	-1.6571	1.3457e-06	7.0126e-05	--	sp|Q9SA52|CP41B_ARATH Chloroplast stem-loop binding protein of 41 kDa b, chloroplastic OS=Arabidopsis thaliana GN=CSP41B PE=1 SV=1//0
BraA06001316	9.9107	15.94	11.9159	31.8196	31.9466	42.7489	100.175	352.344	-1.8145	4.8038e-06	0.00021819	--	sp|Q43291|RL211_ARATH 60S ribosomal protein L21-1 OS=Arabidopsis thaliana GN=RPL21A PE=2 SV=2//8.17748e-113
BraA06001337	18.9062	16.3717	16.2895	33.8692	38.7061	35.5856	368.153	965.359	-1.3908	8.9929e-05	0.0028216	--	sp|P43297|RD21A_ARATH Cysteine proteinase RD21a OS=Arabidopsis thaliana GN=RD21A PE=1 SV=1//5.31376e-135
BraA06001349	1.01886	0.387094	2.13282	6.01159	5.06131	5.80107	6.20906	36.5339	-2.5568	0.0021621	0.038937	--	-//-
BraA06001384	0.893024	1.87912	1.19465	0.0328637	0.0682495	0	33.6975	1.07936	4.9644	8.9471e-06	0.00037897	--	sp|Q9SY75|PPR30_ARATH Putative pentatricopeptide repeat-containing protein At1g10330 OS=Arabidopsis thaliana GN=PCMP-E71 PE=3 SV=1//5.19897e-36
BraA06001386	10.1797	11.4003	10.5786	1.58559	4.4689	2.7571	158.876	53.2595	1.5768	0.00071944	0.016058	--	-//-
BraA06001390	10.9423	9.23844	10.2457	1.87421	3.4225	3.49619	131.794	46.7888	1.4941	0.0018642	0.034762	--	sp|Q0JXE7|BPE_ARATH Transcription factor BPE OS=Arabidopsis thaliana GN=BPE PE=2 SV=1//1.39484e-87
BraA06001423	11.3273	11.0101	18.388	31.964	25.3642	25.2381	208.847	530.575	-1.3451	0.00034498	0.0088809	--	-//-
BraA06001439	0.0532053	0.0606428	0	0.738157	0.370026	0.358014	1.22306	20.7354	-4.0835	0.0011822	0.024112	--	-//-
BraA06001445	35.7295	7.22748	69.2764	225.537	239.643	254.623	274.508	2155.68	-2.9732	6.6682e-16	1.2145e-13	--	sp|P16972|FER2_ARATH Ferredoxin-2, chloroplastic OS=Arabidopsis thaliana GN=FD2 PE=1 SV=1//3.97666e-81
BraA06001462	5.9297	2.60224	5.4533	8.95033	8.78972	8.99443	129.532	308.958	-1.2541	0.0018689	0.03477	--	sp|Q9SXB6|MLO2_ARATH MLO-like protein 2 OS=Arabidopsis thaliana GN=MLO2 PE=1 SV=1//0
BraA06001498	254.198	260.075	287.097	132.665	109.539	74.1424	2661.99	1332.34	0.99854	0.0025501	0.044362	--	-//-
BraA06001513	2.74848	1.16303	2.41696	3.9053	4.41489	5.24758	112.872	299.813	-1.4094	0.00051795	0.012478	--	sp|O65396|GCST_ARATH Aminomethyltransferase, mitochondrial OS=Arabidopsis thaliana GN=GDCST PE=2 SV=1//0
BraA06001524	100.986	3.90179	211.42	771.611	464.774	339.253	719.033	4493.75	-2.6438	0.002313	0.041121	--	sp|Q39176|ERLI1_ARATH Lipid transfer protein EARLI 1 OS=Arabidopsis thaliana GN=EARLI1 PE=1 SV=1//1.85171e-22
BraA06001548	351.011	396.963	347.936	629.548	510.568	604.291	5973.82	11974.2	-1.0032	0.0025799	0.044815	--	sp|P04796|G3PC_SINAL Glyceraldehyde-3-phosphate dehydrogenase, cytosolic OS=Sinapis alba GN=GAPC PE=2 SV=2//0
BraA06001563	0.810718	0.760979	0.737207	2.464	3.36402	2.41907	14.1478	63.0357	-2.1556	0.00069458	0.015638	--	sp|Q8W4R8|P4KG6_ARATH Phosphatidylinositol 4-kinase gamma 6 OS=Arabidopsis thaliana GN=PI4KG6 PE=2 SV=1//3.8191e-33
BraA06001604	55.0737	28.328	81.0429	109.263	102.513	103.014	516.579	1227.73	-1.2489	0.0004393	0.010864	--	sp|Q9XI73|PNSL2_ARATH Photosynthetic NDH subunit of lumenal location 2, chloroplastic OS=Arabidopsis thaliana GN=PNSL2 PE=1 SV=1//8.16432e-105
BraA06001611	42.9848	78.5035	56.8209	14.665	27.6696	20.082	1356.06	586.291	1.2097	0.0014523	0.028473	--	sp|Q6NQA8|APY5_ARATH Probable apyrase 5 OS=Arabidopsis thaliana GN=APY5 PE=2 SV=1//0
BraA06001642	2.68276	1.66788	3.12215	0.40837	0.242309	0.315596	36.0606	5.88679	2.6149	0.0016784	0.031977	--	sp|Q948R8|THH1_ARATH Protein TOM THREE HOMOLOG 1 OS=Arabidopsis thaliana GN=THH1 PE=2 SV=1//2.78194e-163
BraA06001699	0.0915346	0.260825	0	0.963393	1.59149	0.852825	2.19935	27.0795	-3.6221	0.00046316	0.011323	--	sp|Q9FKR0|MT878_ARATH Probable S-adenosylmethionine-dependent methyltransferase At5g38780 OS=Arabidopsis thaliana GN=At5g38780 PE=2 SV=1//1.47062e-75
BraA06001718	5.55183	10.139	8.22878	2.23347	2.2565	1.63277	110.956	35.7442	1.6342	0.0013314	0.026767	--	-//-
BraA06001726	28.381	16.502	28.5786	57.4756	57.1091	60.3989	449.979	1336.17	-1.5702	9.56e-06	0.00040074	--	sp|Q9S850|SUOX_ARATH Sulfite oxidase OS=Arabidopsis thaliana GN=SOX PE=1 SV=1//0
BraA06001766	35.8591	37.5886	27.5096	9.2578	12.6584	13.1514	796.248	344.079	1.2105	0.00073327	0.016247	--	sp|F4I171|MD15A_ARATH Mediator of RNA polymerase II transcription subunit 15a OS=Arabidopsis thaliana GN=MED15A PE=1 SV=1//1.73156e-15
BraA06001834	3.60903	2.26954	3.00595	10.7167	7.91321	6.05512	20.8915	73.8452	-1.8216	0.0021437	0.038696	--	sp|Q9SA49|SAU41_ARATH Auxin-responsive protein SAUR41 OS=Arabidopsis thaliana GN=SAUR41 PE=2 SV=1//5.93493e-73
BraA06001836	7.00515	3.49317	4.07143	13.7194	15.9314	12.6908	77.5989	283.107	-1.8672	8.2826e-06	0.00035329	--	sp|Q93W28|Y4554_ARATH Uncharacterized protein At4g15545 OS=Arabidopsis thaliana GN=At4g15545 PE=1 SV=1//5.64662e-63
BraA06001857	3.33387	7.78982	5.47579	15.0722	13.746	12.7698	58.2237	183.666	-1.6574	0.00017609	0.0050152	--	sp|Q9CR80|FA32A_MOUSE Protein FAM32A OS=Mus musculus GN=Fam32a PE=2 SV=1//3.54968e-09
BraA06001906	10.972	11.6053	9.83744	20.4923	22.7612	19.7182	107.791	262.555	-1.2844	0.0015363	0.029783	--	sp|P54168|YPGQ_BACSU Uncharacterized protein YpgQ OS=Bacillus subtilis (strain 168) GN=ypgQ PE=4 SV=1//1.85187e-20
BraA06001913	6.0094	8.94457	11.2022	2.09701	1.47507	1.09783	108.904	24.6484	2.1435	5.1205e-05	0.0017597	--	sp|Q9LDU5|TI11A_ARATH Protein TIFY 11A OS=Arabidopsis thaliana GN=TIFY11A PE=1 SV=1//5.16193e-102
BraA06002001	39.1473	63.4464	52.0259	8.37635	4.92327	8.54978	273.811	48.8219	2.4876	1.0971e-08	8.4313e-07	--	sp|Q9FJ70|FIMB3_ARATH Fimbrin-3 OS=Arabidopsis thaliana GN=FIM3 PE=3 SV=1//1.30447e-16
BraA06002040	17.8724	15.8815	22.1139	37.1873	38.8358	30.8107	441.683	1056.11	-1.2577	0.00037411	0.0095033	--	sp|O82796|SERC_ARATH Phosphoserine phosphatase, chloroplastic OS=Arabidopsis thaliana GN=PSP PE=1 SV=2//0
BraA06002042	3.96559	5.42392	2.89096	8.86491	8.13057	9.59136	98.9548	270.157	-1.449	0.00035316	0.0090533	--	sp|Q9M9U0|GT4_ARATH Putative glycosyltransferase 4 OS=Arabidopsis thaliana GN=GT4 PE=2 SV=1//0
BraA06002073	6.19805	15.0967	5.66017	21.8529	31.3801	51.1549	92.0423	441.379	-2.2617	5.5107e-05	0.0018761	--	sp|Q9ZWS7|ARR7_ARATH Two-component response regulator ARR7 OS=Arabidopsis thaliana GN=ARR7 PE=1 SV=1//5.5223e-112
BraA06002143	2.20096	0.427	3.03136	29.3482	20.9831	10.9076	35.8491	490.389	-3.7739	9.1037e-05	0.0028441	--	sp|Q9FXH5|PUP14_ARATH Probable purine permease 14 OS=Arabidopsis thaliana GN=PUP14 PE=1 SV=1//4.56247e-162
BraA06002206	616.352	216.148	1007.24	1621.79	1417.14	1506.79	5019.53	15363.1	-1.6138	7.3511e-06	0.0003169	--	sp|P42699|PLAS2_ARATH Plastocyanin major isoform, chloroplastic OS=Arabidopsis thaliana GN=DRT112 PE=1 SV=2//4.00999e-76
BraA06002233	0.618779	0.0641161	2.28266	3.76762	2.4591	4.484	15.8838	69.9227	-2.1382	0.00061656	0.014269	--	sp|Q9SFT7|Y3707_ARATH Serine/threonine-protein kinase At3g07070 OS=Arabidopsis thaliana GN=At3g07070 PE=2 SV=1//2.95236e-97
BraA06002284	4.56669	4.70671	2.39383	8.5065	11.8738	19.6645	69.6258	296.056	-2.0882	9.3565e-05	0.0029032	--	sp|Q8W013|COMT1_CATRO Caffeic acid 3-O-methyltransferase OS=Catharanthus roseus GN=COMT1 PE=2 SV=1//1.06818e-102
BraA06002292	17.399	22.1656	11.6574	2.61937	4.87565	2.72906	733.387	182.59	2.006	1.0997e-06	5.8395e-05	--	sp|Q39191|WAK1_ARATH Wall-associated receptor kinase 1 OS=Arabidopsis thaliana GN=WAK1 PE=1 SV=2//2.70326e-75
BraA06002293	1.2502	3.70491	2.01316	0.239241	0.165615	0.172564	24.3709	2.57059	3.245	0.002749	0.047057	--	-//-
BraA06002332	39.5043	26.1875	17.215	1.79457	5.47383	2.30568	205.117	29.2647	2.8092	7.8139e-06	0.00033487	--	sp|Q9LPK5|CML44_ARATH Probable calcium-binding protein CML44 OS=Arabidopsis thaliana GN=CML44 PE=2 SV=2//6.85672e-83
BraA06002376	0	0.0612707	0.519371	5.60636	4.91356	20.7016	3.28051	207.302	-5.9817	0.00066063	0.01505	--	sp|F4IY03|DIOX1_ARATH Probable 2-oxoglutarate-dependent dioxygenase At3g49630 OS=Arabidopsis thaliana GN=At3g49630 PE=3 SV=1//0
BraA06002498	12.8961	19.0156	13.2934	275.956	115.885	105.562	275.021	3934.38	-3.8385	0.0017052	0.032335	--	sp|Q94BN0|BT2_ARATH BTB/POZ and TAZ domain-containing protein 2 OS=Arabidopsis thaliana GN=BT2 PE=1 SV=1//0
BraA06002499	7.64023	3.14667	6.017	12.839	17.2228	14.157	76.7036	250.676	-1.7085	5.6412e-05	0.0019151	--	sp|Q9STL5|CEP3_ARATH KDEL-tailed cysteine endopeptidase CEP3 OS=Arabidopsis thaliana GN=CEP3 PE=2 SV=1//2.76489e-180
BraA06002518	2.76494	0.450207	5.34275	11.338	7.06383	8.17805	25.8609	100.056	-1.952	0.0011251	0.023142	--	sp|Q9SB04|ARR5_ARATH Two-component response regulator ARR5 OS=Arabidopsis thaliana GN=ARR5 PE=1 SV=2//1.27027e-120
BraA06002552	46.1877	62.3086	39.7399	90.4013	95.3355	125.07	819.496	2147.07	-1.3896	4.2053e-05	0.0014858	--	sp|Q5EA79|GALM_BOVIN Aldose 1-epimerase OS=Bos taurus GN=GALM PE=2 SV=1//4.62276e-77
BraA06002560	3.43412	1.281	4.70539	8.12489	6.26547	9.30781	44.6428	139.211	-1.6408	0.00072255	0.016078	--	sp|Q7XJ60|EB1A_ARATH Microtubule-associated protein RP/EB family member 1A OS=Arabidopsis thaliana GN=EB1A PE=1 SV=1//1.21487e-133
BraA06002573	12.3553	12.5763	12.4479	25.54	26.52	31.942	165.471	463.563	-1.4862	8.7807e-05	0.0027693	--	sp|Q07379|YD057_YEAST Putative uncharacterized protein YDL057W OS=Saccharomyces cerevisiae (strain ATCC 204508 / S288c) GN=YDL057W PE=4 SV=1//2.05084e-11
BraA06002586	1228.31	746.646	1821.95	2224.98	1999.04	2581.61	15065.5	33441.8	-1.1504	0.00064372	0.014757	--	sp|P27521|CA4_ARATH Chlorophyll a-b binding protein 4, chloroplastic OS=Arabidopsis thaliana GN=LHCA4 PE=1 SV=1//1.37444e-154
BraA06002590	48.5857	32.6608	61.7896	142.525	98.5305	118.823	526.277	1663.29	-1.6601	2.0746e-05	0.00080035	--	sp|Q9STY0|PX11B_ARATH Peroxisomal membrane protein 11B OS=Arabidopsis thaliana GN=PEX11B PE=1 SV=1//6.80815e-142
BraA06002592	2.85621	8.98197	5.68534	0.625592	0.957303	0.926227	148.801	26.3609	2.4969	0.0018181	0.034051	--	sp|Q9C5L3|GLPT1_ARATH Putative glycerol-3-phosphate transporter 1 OS=Arabidopsis thaliana GN=At3g47420 PE=2 SV=1//0
BraA06002605	0.158825	0.39826	1.44243	14.2848	12.2766	13.285	18.8991	461.379	-4.6096	1.005e-23	3.3899e-21	--	sp|P49091|ASNS_BRAOL Asparagine synthetase [glutamine-hydrolyzing] OS=Brassica oleracea PE=2 SV=2//0
BraA06002636	2.83163	12.9098	3.64774	27.9964	28.133	12.9468	23.7819	108.541	-2.1903	0.00096386	0.020378	--	-//-
BraA06002652	0.0824019	0.281762	0.199033	2.7595	2.33325	6.18454	4.00231	98.7765	-4.6253	4.6136e-06	0.00021113	--	sp|Q9STE6|U76E5_ARATH UDP-glycosyltransferase 76E5 OS=Arabidopsis thaliana GN=UGT76E5 PE=2 SV=1//0
BraA06002704	11.9919	12.2823	9.37153	20.4473	24.2175	23.3093	701.462	1772.78	-1.3376	9.4363e-05	0.0029254	--	sp|Q7G192|ALDO2_ARATH Indole-3-acetaldehyde oxidase OS=Arabidopsis thaliana GN=AAO2 PE=1 SV=2//0
BraA06002840	0.2839	0.970758	0.240006	2.00333	1.12825	2.1675	12.1677	55.0621	-2.178	0.0010238	0.02147	--	sp|Q9STK7|C71AQ_ARATH Cytochrome P450 71A26 OS=Arabidopsis thaliana GN=CYP71A26 PE=3 SV=1//0
BraA06002919	0.43261	0.123271	0.208985	38.909	20.2011	24.0717	2.06084	287.725	-7.1253	2.0768e-11	2.2787e-09	--	-//-
BraA06002920	1.37894	2.86605	2.58619	0	0.0805893	0.335884	24.7038	1.77869	3.7958	0.00093485	0.019868	--	-//-
BraA06002992	6.18065	2.3765	21.152	28.2148	28.1138	43.7861	119.738	488.337	-2.028	2.9879e-05	0.0011016	--	-//-
BraA06002998	1.9174	0.728475	20.9951	322.537	181.064	106.43	78.6169	2524.26	-5.0049	6.9519e-05	0.0022712	--	sp|P17407|21KD_DAUCA 21 kDa protein OS=Daucus carota PE=2 SV=1//3.38551e-37
BraA06003049	17.3858	7.30924	12.9423	50.7229	71.0045	94.1951	154.652	1092.65	-2.8207	2.5169e-13	3.5813e-11	--	-//-
BraA06003050	6.86262	4.32069	6.21993	13.2888	19.4481	11.6714	156.046	495.464	-1.6668	1.2008e-05	0.00048928	--	sp|Q9FM20|PTR54_ARATH Protein NRT1/ PTR FAMILY 4.7 OS=Arabidopsis thaliana GN=NPF4.7 PE=2 SV=2//0
BraA06003067	0.183841	0.454003	0.503256	2.6092	2.0396	5.2654	10.9708	117.119	-3.4162	3.6684e-05	0.001323	--	sp|Q9ZWS6|ARR6_ARATH Two-component response regulator ARR6 OS=Arabidopsis thaliana GN=ARR6 PE=1 SV=2//1.81511e-104
BraA06003093	20.1663	18.4337	38.9677	288.379	167.675	109.963	459.794	4271.23	-3.2156	0.0010453	0.021846	--	sp|Q9FMK7|BT1_ARATH BTB/POZ and TAZ domain-containing protein 1 OS=Arabidopsis thaliana GN=BT1 PE=1 SV=1//0
BraA06003101	50.9191	42.3632	70.7525	102.248	80.5481	126.35	874.641	2049.14	-1.2283	0.00037745	0.0095814	--	sp|O64903|NDK2_ARATH Nucleoside diphosphate kinase II, chloroplastic OS=Arabidopsis thaliana GN=NDPK2 PE=1 SV=2//2.4863e-129
BraA06003105	0.871605	1.14628	1.61944	0	0.0666126	0	15.9884	0.345964	5.5303	0.0014942	0.029075	--	sp|Q9FGW9|GTE10_ARATH Transcription factor GTE10 OS=Arabidopsis thaliana GN=GTE10 PE=1 SV=2//1.7573e-114
BraA06003172	463.803	415.644	795.917	1976.28	1277.58	1233.29	4656.77	15734.1	-1.7565	0.0011861	0.024164	--	sp|P49107|PSAN_ARATH Photosystem I reaction center subunit N, chloroplastic OS=Arabidopsis thaliana GN=PSAN PE=1 SV=2//1.92508e-79
BraA06003222	106	101.938	134.979	217.403	185.878	177.86	1568.7	3337.76	-1.0893	0.0013626	0.027272	--	sp|Q9FGF0|PGML1_ARATH Phosphoglycerate mutase-like protein 1 OS=Arabidopsis thaliana GN=At5g64460 PE=2 SV=1//0
BraA06003228	25.6973	19.3997	20.7728	6.66075	8.48825	9.63751	1155.54	539.65	1.0985	0.0014858	0.028974	--	sp|Q9SZ67|WRK19_ARATH Probable WRKY transcription factor 19 OS=Arabidopsis thaliana GN=WRKY19 PE=2 SV=1//1.41876e-41
BraA06003386	5.81689	6.70452	4.35711	14.946	19.3507	10.352	75.1415	250.495	-1.7371	3.3322e-05	0.0012114	--	sp|Q84JF0|APK4_ARATH Adenylyl-sulfate kinase 4, chloroplastic OS=Arabidopsis thaliana GN=APK4 PE=1 SV=1//3.90499e-151
BraA06003396	2.73057	2.31666	2.63817	7.26825	5.16063	5.52596	109.571	324.006	-1.5642	0.00010848	0.0032975	--	sp|Q42556|PMA9_ARATH ATPase 9, plasma membrane-type OS=Arabidopsis thaliana GN=AHA9 PE=2 SV=2//0
BraA06003442	11.0398	16.7773	11.3328	3.30093	0.914025	1.66667	49.6311	9.70262	2.3548	0.000913	0.019472	--	sp|F4IPI4|STR17_ARATH Rhodanese-like domain-containing protein 17 OS=Arabidopsis thaliana GN=STR17 PE=2 SV=1//8.3998e-30
BraA06003476	1.28144	1.52596	1.09024	0.311098	0.133015	0.237594	59.3837	13.3063	2.158	0.00090702	0.019412	--	-//-
BraA06003685	144.169	180.701	101.351	23.3692	28.0022	29.751	3128.41	745.412	2.0693	5.1763e-09	4.1532e-07	--	sp|Q8W1D5|CIPKP_ARATH CBL-interacting serine/threonine-protein kinase 25 OS=Arabidopsis thaliana GN=CIPK25 PE=2 SV=1//0
BraA06003745	10.2562	16.259	6.23721	26.5007	23.5348	17.3543	182.172	478.862	-1.3943	0.0006263	0.014467	--	sp|P47735|RLK5_ARATH Receptor-like protein kinase 5 OS=Arabidopsis thaliana GN=RLK5 PE=1 SV=1//1.33467e-08
BraA06003816	2.6645	1.38925	2.87558	6.1837	5.82959	3.57997	71.9151	203.647	-1.5017	0.0012549	0.025364	--	sp|Q8RWU5|FBL3_ARATH F-box/LRR-repeat protein 3 OS=Arabidopsis thaliana GN=FBL3 PE=2 SV=1//1.44293e-104
BraA06003844	0.105331	1.02047	0.712366	2.7715	2.56391	1.74465	10.2416	49.7228	-2.2795	0.0010805	0.022389	--	sp|Q9S7E9|GGT2_ARATH Glutamate--glyoxylate aminotransferase 2 OS=Arabidopsis thaliana GN=GGAT2 PE=1 SV=1//1.31829e-101
BraA06003902	189.633	147.147	227.241	387.911	304.746	348.471	3466.93	8026	-1.211	0.00035263	0.0090458	--	sp|Q93VR3|GME_ARATH GDP-mannose 3,5-epimerase OS=Arabidopsis thaliana GN=At5g28840 PE=1 SV=1//0
BraA06003928	31.2856	70.6213	36.1996	126.192	104.249	96.8216	1709.67	5143.47	-1.589	7.7753e-06	0.00033361	--	sp|Q9FGY1|BXL1_ARATH Beta-D-xylosidase 1 OS=Arabidopsis thaliana GN=BXL1 PE=1 SV=1//0
BraA06003954	30.1059	26.0003	42.0289	3.9338	8.96012	7.27668	217.845	54.5195	1.9985	6.4736e-06	0.00028275	--	-//-
BraA06003959	130.332	195.546	139.088	26.746	29.8552	32.5549	388.25	92.9838	2.0619	2.9455e-07	1.7517e-05	--	-//-
BraA06003976	3.7001	3.90875	2.58671	11.7722	9.44443	6.69544	98.5894	344.794	-1.8062	0.0002398	0.0065679	--	sp|Q9FI80|PP425_ARATH Pentatricopeptide repeat-containing protein At5g48910 OS=Arabidopsis thaliana GN=PCMP-H38 PE=2 SV=1//0
BraA06004007	1.93092	1.62357	1.34566	0.33316	0.251596	0.229384	45.0987	9.53674	2.2415	0.0021778	0.039098	--	sp|Q9FJL3|FKB65_ARATH Peptidyl-prolyl cis-trans isomerase FKBP65 OS=Arabidopsis thaliana GN=FKBP65 PE=1 SV=1//0
BraA06004028	17.7092	14.6137	26.623	30.8387	46.0977	37.839	490.76	1175.42	-1.2601	0.00030618	0.0080996	--	sp|P55228|GLGS_ARATH Glucose-1-phosphate adenylyltransferase small subunit, chloroplastic OS=Arabidopsis thaliana GN=APS1 PE=2 SV=2//0
BraA06004043	4.19469	1.25817	4.50067	0.105619	0.0438688	0.205693	132.983	5.85272	4.506	2.8723e-05	0.0010622	--	sp|F4K3G5|EDM2_ARATH Protein ENHANCED DOWNY MILDEW 2 OS=Arabidopsis thaliana GN=EDM2 PE=1 SV=1//2.13093e-91
BraA06004053	4.49182	1.84495	5.70822	13.5904	10.8955	7.45678	87.9184	293.501	-1.7391	0.0016261	0.031274	--	sp|Q68CP4|HGNAT_HUMAN Heparan-alpha-glucosaminide N-acetyltransferase OS=Homo sapiens GN=HGSNAT PE=1 SV=2//6.74754e-24
BraA06004056	3.88089	9.04784	3.57912	15.697	17.2633	19.0834	54.2883	215.077	-1.9861	4.7438e-06	0.00021627	--	-//-
BraA06004087	15.1673	0.666615	24.7499	33.3148	32.1914	43.1489	310.323	1016.37	-1.7116	6.1855e-05	0.0020748	--	sp|Q940V4|C85A2_ARATH Cytochrome P450 85A2 OS=Arabidopsis thaliana GN=CYP85A2 PE=2 SV=1//0
BraA06004165	0.185027	0.0421782	0.0715061	1.20384	1.32357	0.53632	2.34694	30.642	-3.7067	0.0002349	0.0064482	--	sp|Q54DY9|BCS1B_DICDI Probable mitochondrial chaperone BCS1-B OS=Dictyostelium discoideum GN=bcsl1b PE=3 SV=1//5.15858e-26
BraA06004185	19.1372	14.4293	17.0354	1.44017	4.03233	5.25888	550.833	141.633	1.9595	3.1933e-07	1.8914e-05	--	sp|Q9LJP4|CSLC4_ARATH Xyloglucan glycosyltransferase 4 OS=Arabidopsis thaliana GN=CSLC4 PE=1 SV=1//0
BraA06004249	5.72423	8.46707	5.71694	0.307697	0.639009	0.56595	180.473	16.8827	3.4182	3.7409e-11	3.9498e-09	--	sp|B9SLR1|Y231_RICCO UPF0392 protein RCOM_0530710 OS=Ricinus communis GN=RCOM_0530710 PE=3 SV=1//0
BraA06004259	42.7104	106.147	41.037	1.88148	6.17363	6.10699	700.234	63.8805	3.4544	0.00048279	0.011717	--	sp|Q9LK32|Y3721_ARATH Uncharacterized protein At3g27210 OS=Arabidopsis thaliana GN=Y-2 PE=1 SV=1//1.30592e-57
BraA06004277	75.0545	40.7818	59.281	114.072	137.89	100.269	366.673	922.242	-1.3306	0.00020795	0.0058091	--	sp|Q9LSD8|MUB4_ARATH Membrane-anchored ubiquitin-fold protein 4 OS=Arabidopsis thaliana GN=MUB4 PE=1 SV=1//1.42173e-58
BraA06004285	2.33276	8.2129	2.32895	20.8569	23.1251	27.3691	143.701	1001.85	-2.8015	4.1725e-14	6.4131e-12	--	sp|Q9LW26|Y3684_ARATH Acyltransferase-like protein At3g26840, chloroplastic OS=Arabidopsis thaliana GN=At3g26840 PE=2 SV=1//0
BraA06004312	154.656	185.733	226.207	251.944	383.641	365.157	2327.07	5059.84	-1.1206	0.00070387	0.015808	--	sp|Q41963|TIP12_ARATH Aquaporin TIP1-2 OS=Arabidopsis thaliana GN=TIP1-2 PE=1 SV=2//8.03588e-151
BraA06004458	1.30206	2.02373	2.45881	0	0.0588013	0	28.7639	0.345964	6.3775	6.1112e-06	0.00027049	--	-//-
BraA06004462	46.6292	81.1475	51.6342	174.115	130.094	101.485	1128.4	3255.96	-1.5288	0.0015096	0.029343	--	sp|O64511|TLOV1_ARATH Protein TWIN LOV 1 OS=Arabidopsis thaliana GN=TLP1 PE=1 SV=2//0
BraA06004474	0.825891	0.506876	0.613802	1.15494	2.90347	3.68298	8.95238	43.3337	-2.2751	0.0021502	0.038795	--	sp|Q3E6P4|FB95_ARATH F-box protein At2g02240 OS=Arabidopsis thaliana GN=At2g02240 PE=2 SV=1//3.73406e-144
BraA06004501	0.0690204	0.236006	0.100027	0.842002	1.32004	2.46507	6.8226	95.8273	-3.812	1.5178e-05	0.00060689	--	sp|Q9C5U0|AHK4_ARATH Histidine kinase 4 OS=Arabidopsis thaliana GN=AHK4 PE=1 SV=1//0
BraA06004541	77.7343	97.0646	107.466	32.0486	30.296	27.3147	524.205	208.723	1.3285	0.00032558	0.008514	--	-//-
BraA06004547	41.5988	22.3445	20.673	2.85935	6.65074	3.34117	205.829	38.7307	2.4099	6.695e-05	0.0022079	--	sp|Q9ZVF3|ML328_ARATH MLP-like protein 328 OS=Arabidopsis thaliana GN=MLP328 PE=2 SV=1//1.94639e-96
BraA06004561	1.47628	0.388303	1.20689	6.30202	9.25165	2.82143	7.94617	59.4365	-2.903	0.00076124	0.016725	--	-//-
BraA06004572	7.93859	5.90318	5.57814	0.690521	1.18097	1.88974	133.392	31.6751	2.0743	3.4035e-05	0.0012336	--	sp|Q6EWX1|ORC4_ARATH Origin of replication complex subunit 4 OS=Arabidopsis thaliana GN=ORC4 PE=1 SV=1//0
BraA06004627	107.448	113.055	163.419	230.271	162.632	262.307	1368.26	2913.58	-1.0905	0.0013883	0.02768	--	sp|Q8RXX5|RK192_ARATH 50S ribosomal protein L19-2, chloroplastic OS=Arabidopsis thaliana GN=At5g47190 PE=2 SV=1//3.03185e-89
BraA06004630	1.47321	3.23392	0.790754	0.0522068	0.162631	0.0564851	29.0796	1.7835	4.0272	0.0026701	0.045988	--	sp|Q9FHI0|YDG1_ARATH YDG domain-containing protein At5g47150 OS=Arabidopsis thaliana GN=At5g47150 PE=2 SV=1//6.31582e-119
BraA06004632	201.956	203.613	248.097	56.7701	52.878	50.9355	1192.82	367.08	1.7002	1.3667e-06	7.112e-05	--	sp|Q8GUN5|PHL1_ARATH Protein PHR1-LIKE 1 OS=Arabidopsis thaliana GN=PHL1 PE=1 SV=1//3.1509e-13
BraA06004643	10.2082	9.90326	9.47379	11.6313	19.4843	19.2801	665.695	1398.67	-1.0711	0.0016432	0.031504	--	-//-
BraA06004652	3.9715	6.79	6.81085	1.32999	0.887803	0.822274	51.9508	11.4032	2.1877	0.00152	0.029529	--	sp|Q8GT41|PLA1_PLAAC Putative invertase inhibitor OS=Platanus acerifolia PE=1 SV=1//5.04631e-20
BraA06004684	14.4446	11.9823	15.2754	29.1068	30.6349	30.0781	295.392	793.949	-1.4264	7.9807e-05	0.0025546	--	sp|O23140|AP2M_ARATH AP-2 complex subunit mu OS=Arabidopsis thaliana GN=AP2M PE=1 SV=1//0
BraA06004714	344.504	161.58	474.055	888.883	890.698	828.074	7254.36	23954.9	-1.7234	4.299e-07	2.4897e-05	--	sp|P52177|TPT1_BRAOB Triose phosphate/phosphate translocator, chloroplastic OS=Brassica oleracea var. botrytis GN=TPT PE=2 SV=1//0
BraA06004716	4.66742	6.45985	7.81105	13.3178	12.0071	26.4024	66.815	224.469	-1.7483	0.0020658	0.037686	--	-//-
BraA06004750	0.0304094	0.0693205	0.0146902	2.08037	5.01528	4.64336	2.16942	275.926	-6.9908	1.1246e-17	2.2759e-15	--	sp|Q8VZC7|DRL36_ARATH Probable disease resistance protein At5g45510 OS=Arabidopsis thaliana GN=At5g45510 PE=1 SV=2//2.69881e-06
BraA06004754	5.16134	3.10882	10.0139	12.2457	17.9686	12.3804	129.334	369.359	-1.5139	0.00011704	0.0035351	--	sp|Q6Z8C8|CDKF4_ORYSJ Cyclin-dependent kinase F-4 OS=Oryza sativa subsp. japonica GN=CDKF-4 PE=2 SV=1//3.91295e-170
BraA06004765	601.839	857.428	536.787	205.57	199.627	206.172	4925.88	1899.3	1.3749	4.5709e-05	0.0015979	--	-//-
BraA06004805	0.43941	0.550918	0.976443	1.21925	2.42294	3.93476	26.4748	122.838	-2.2141	0.0022629	0.040328	--	sp|F4KAB8|MCM6_ARATH DNA replication licensing factor MCM6 OS=Arabidopsis thaliana GN=MCM6 PE=1 SV=1//0
BraA06004857	10.9589	15.1761	14.1059	24.2159	25.6416	17.7379	330.08	696.749	-1.0778	0.002545	0.044336	--	sp|P42620|YQJG_ECOLI Glutathionyl-hydroquinone reductase YqjG OS=Escherichia coli (strain K12) GN=yqjG PE=1 SV=1//1.20741e-73
BraA06004902	13.7312	13.4375	14.8746	51.7565	41.2027	41.4958	88.7867	358.056	-2.0118	7.1141e-07	3.9205e-05	--	sp|Q9FGP6|NFYC5_ARATH Nuclear transcription factor Y subunit C-5 OS=Arabidopsis thaliana GN=NFYC5 PE=2 SV=1//5.92033e-09
BraA06004946	7.82393	9.72831	7.12185	2.59845	1.60605	2.20895	111.263	36.7413	1.5985	0.0014507	0.028456	--	sp|Q9SVA3|FBK98_ARATH F-box/kelch-repeat protein At4g39550 OS=Arabidopsis thaliana GN=At4g39550 PE=1 SV=1//1.30487e-117
BraA06005021	9.01169	11.1256	8.65374	3.28808	3.85013	3.00877	459.625	203.132	1.178	0.0016864	0.032095	--	sp|F4JTN2|LAZ1_ARATH Protein LAZ1 OS=Arabidopsis thaliana GN=LAZ1 PE=1 SV=1//2.84524e-166
BraA07000093	0.2322	1.65411	1.68256	5.27656	5.133	9.25453	18.1454	122.757	-2.7581	2.2528e-07	1.3632e-05	--	sp|O82200|MIOX2_ARATH Inositol oxygenase 2 OS=Arabidopsis thaliana GN=MIOX2 PE=2 SV=2//0
BraA07000098	57.482	57.9866	69.3678	0.210726	0	0	492.363	0.774866	9.3116	2.5952e-43	4.1102e-40	--	sp|Q9SLL7|RL311_ARATH 60S ribosomal protein L31-1 OS=Arabidopsis thaliana GN=RPL31A PE=3 SV=1//1.63974e-15
BraA07000141	0.0726785	0	0	0.660625	0.72208	0.601905	0.5722	20.0114	-5.1282	0.00036294	0.0092648	--	sp|Q84Y18|CXIP4_ARATH CAX-interacting protein 4 OS=Arabidopsis thaliana GN=CXIP4 PE=1 SV=2//4.89192e-49
BraA07000213	4.2752	10.4953	5.71919	0.86531	1.06188	1.78733	72.6018	16.2811	2.1568	0.0018523	0.03462	--	sp|Q9ZU70|ATB21_ARATH Homeobox-leucine zipper protein ATHB-21 OS=Arabidopsis thaliana GN=ATHB-21 PE=2 SV=1//4.11443e-104
BraA07000248	29.5256	59.2411	37.3038	5.26561	10.5882	5.78755	420.946	89.5394	2.233	2.6866e-05	0.0010068	--	sp|P21216|IPYR2_ARATH Soluble inorganic pyrophosphatase 2 OS=Arabidopsis thaliana GN=PPA2 PE=2 SV=2//3.62621e-125
BraA07000452	0.479294	0.744946	0.673563	2.62649	1.7749	2.21023	12.7567	56.1437	-2.1379	0.0013181	0.026572	--	sp|Q84V03|FB348_ARATH F-box protein At2g16365 OS=Arabidopsis thaliana GN=At2g16365 PE=2 SV=2//0
BraA07000480	15.7945	18.8145	19.1611	3.18155	3.30363	2.33582	132.636	27.3405	2.2784	7.2903e-06	0.000315	--	-//-
BraA07000485	9.93651	9.384	12.206	0	0	0.146949	65.2021	0.358181	7.5081	5.0127e-12	5.8338e-10	--	-//-
BraA07000486	448.883	344.893	289.878	634.102	673.941	591.535	1354.66	2988.31	-1.1414	0.00077367	0.016977	--	-//-
BraA07000517	2.88017	2.06047	4.11485	53.1807	19.8785	31.8779	87.1693	1288.69	-3.8859	0.00019499	0.0054806	--	sp|Q39161|NIR_ARATH Ferredoxin--nitrite reductase, chloroplastic OS=Arabidopsis thaliana GN=NIR1 PE=1 SV=1//0
BraA07000540	17.5915	14.4025	16.1982	4.58328	4.92327	4.95887	170.718	64.0034	1.4154	0.0014127	0.028028	--	sp|Q54DD7|UNC50_DICDI Protein unc-50 homolog OS=Dictyostelium discoideum GN=DDB_G0292320 PE=3 SV=1//2.88635e-60
BraA07000549	6.01477	6.09383	6.61834	1.07906	1.28646	1.55665	131.317	34.0801	1.946	8.8599e-05	0.0027919	--	sp|Q9FGN3|FB290_ARATH F-box protein At5g51380 OS=Arabidopsis thaliana GN=At5g51380 PE=2 SV=1//0
BraA07000636	4.27885	6.85605	1.67759	0.474672	0.308055	0.320982	59.5817	6.62019	3.1699	0.0018058	0.033906	--	-//-
BraA07000690	3.18093	1.95516	2.59057	4.20679	4.4675	5.91353	135.741	318.549	-1.2307	0.0019175	0.035457	--	-//-
BraA07000696	0.675729	3.85094	0.362701	3.26864	4.21462	4.54693	37.3935	116.257	-1.6365	0.00083752	0.018096	--	sp|Q8RWF5|MATE9_ARATH MATE efflux family protein 9 OS=Arabidopsis thaliana GN=DTXL5 PE=2 SV=1//0
BraA07000711	36.0007	43.7344	36.3089	9.28633	11.773	10.5146	300.316	101.882	1.5596	0.00012082	0.0036213	--	sp|Q91VC0|DCTP1_RAT dCTP pyrophosphatase 1 OS=Rattus norvegicus GN=Dctpp1 PE=2 SV=1//6.49037e-30
BraA07000726	6.69407	6.83051	7.26828	2.25698	1.26681	1.71596	95.5007	30.567	1.6435	0.0017094	0.032381	--	sp|Q9LPJ7|FB31_ARATH Putative F-box protein At1g32660 OS=Arabidopsis thaliana GN=At1g32660 PE=3 SV=1//1.97266e-20
BraA07000730	4.27121	4.48191	4.19218	46.1218	31.9278	38.8122	55.8117	637.526	-3.5138	4.0955e-14	6.3215e-12	--	-//-
BraA07000749	86.1525	152.258	88.4312	16.864	16.835	20.923	1398.48	292.87	2.2555	2.094e-06	0.00010343	--	-//-
BraA07000750	4.80346	3.57061	4.03557	0	0	0.432403	17.3719	0.716362	4.5999	0.0019885	0.036546	--	-//-
BraA07000785	0	0	0.207748	2.16025	1.2818	1.22429	0.591015	16.2277	-4.7791	0.0020027	0.03677	--	-//-
BraA07000879	42.2397	29.2495	57.9125	100.725	76.7675	68.0633	407.323	972.338	-1.2553	0.0027573	0.047133	--	sp|Q67YC9|Y4141_ARATH Uncharacterized protein At4g14100 OS=Arabidopsis thaliana GN=At4g14100 PE=2 SV=1//2.41345e-105
BraA07000881	2.17159	0.908312	6.31355	16.4318	14.2714	7.73418	141.129	717.725	-2.3464	0.00071127	0.015925	--	sp|Q9LK43|TMK4_ARATH Receptor-like kinase TMK4 OS=Arabidopsis thaliana GN=TMK4 PE=1 SV=1//0
BraA07000882	0.906917	0.392091	0.815797	2.15441	3.20027	5.60077	19.8553	125.495	-2.66	9.5915e-05	0.0029639	--	-//-
BraA07000908	7.34104	8.26908	5.40786	1.66845	1.60415	2.2509	284.062	93.5056	1.6031	8.9724e-05	0.0028202	--	sp|P38605|CAS1_ARATH Cycloartenol synthase OS=Arabidopsis thaliana GN=CAS1 PE=1 SV=2//0
BraA07000956	169.194	76.4732	288.928	458.307	385.551	454.88	1903.03	5725.72	-1.5892	5.6039e-06	0.00025047	--	sp|Q9SHE8|PSAF_ARATH Photosystem I reaction center subunit III, chloroplastic OS=Arabidopsis thaliana GN=PSAF PE=1 SV=1//1.09519e-132
BraA07001020	14.5086	3.0137	50.5026	266.546	430.621	479.643	301.753	6251.52	-4.3728	3.6707e-27	1.8317e-24	--	sp|P04778|CB1C_ARATH Chlorophyll a-b binding protein 1, chloroplastic OS=Arabidopsis thaliana GN=LHCB1.3 PE=1 SV=1//1.69078e-180
BraA07001021	8.27124	2.93642	18.7338	92.3085	121.177	153.845	131.786	1958.84	-3.8937	4.371e-24	1.561e-21	--	sp|P04778|CB1C_ARATH Chlorophyll a-b binding protein 1, chloroplastic OS=Arabidopsis thaliana GN=LHCB1.3 PE=1 SV=1//1.69078e-180
BraA07001026	37.8767	57.0308	45.9124	18.0535	12.4975	15.0476	294.509	120.691	1.287	0.00119	0.024229	--	sp|P56812|PDCD5_MOUSE Programmed cell death protein 5 OS=Mus musculus GN=Pdcd5 PE=1 SV=3//3.57267e-26
BraA07001095	14.4782	8.41495	9.40267	18.761	20.4812	17.2214	196.506	431.513	-1.1348	0.002897	0.048993	--	sp|Q8VY22|TBL38_ARATH Protein trichome birefringence-like 38 OS=Arabidopsis thaliana GN=TBL38 PE=2 SV=1//0
BraA07001104	57.776	59.3005	39.0701	4.5416	7.91593	8.99794	2946.65	500.207	2.5585	6.5177e-13	8.5712e-11	--	sp|Q9FXJ2|GDL7_ARATH GDSL esterase/lipase At1g28580 OS=Arabidopsis thaliana GN=At1g28580 PE=2 SV=1//1.16744e-175
BraA07001107	26.1465	27.5285	31.3987	70.0342	59.5863	52.2997	337.718	909.865	-1.4298	6.7789e-05	0.0022246	--	sp|Q946Y7|SYP61_ARATH Syntaxin-61 OS=Arabidopsis thaliana GN=SYP61 PE=1 SV=1//1.69378e-112
BraA07001179	10.2719	10.8794	6.83464	2.31798	2.93646	3.31048	167.907	64.1154	1.3889	0.0019931	0.036612	--	sp|Q8S9L0|SPL10_ARATH Squamosa promoter-binding-like protein 10 OS=Arabidopsis thaliana GN=SPL10 PE=2 SV=2//5.9652e-11
BraA07001182	8.86323	14.8166	9.8121	3.46284	3.33889	4.01423	264.48	107.06	1.3047	0.0014352	0.028254	--	sp|Q9FZK1|FBX6_ARATH F-box only protein 6 OS=Arabidopsis thaliana GN=FBX6 PE=2 SV=1//0
BraA07001227	1.47321	0	3.86861	3.57818	5.81717	6.1786	42.4817	148.573	-1.8063	0.000517	0.012464	--	sp|Q8VYU7|PPA4_ARATH Purple acid phosphatase 4 OS=Arabidopsis thaliana GN=PAP4 PE=2 SV=1//0
BraA07001252	1.4866	2.38473	0.797943	4.42524	3.6104	7.29582	24.5236	101.225	-2.0453	0.00012253	0.0036586	--	sp|Q8GUN5|PHL1_ARATH Protein PHR1-LIKE 1 OS=Arabidopsis thaliana GN=PHL1 PE=1 SV=1//1.00441e-11
BraA07001256	0.126178	0	0.60954	3.25966	3.76083	1.43684	1.76364	24.7796	-3.8125	0.00069872	0.015711	--	-//-
BraA07001383	4.887	5.09406	5.40767	7.75325	13.6116	13.4477	107.893	300.032	-1.4755	0.00020725	0.0057938	--	sp|Q9LR30|GGT1_ARATH Glutamate--glyoxylate aminotransferase 1 OS=Arabidopsis thaliana GN=GGAT1 PE=1 SV=1//1.0768e-07
BraA07001407	5.81903	5.00818	8.83474	0.454506	0.589935	0.61469	48.8139	5.07046	3.2671	3.4845e-05	0.0012605	--	sp|Q9SZN7|HIP26_ARATH Heavy metal-associated isoprenylated plant protein 26 OS=Arabidopsis thaliana GN=HIPP26 PE=1 SV=1//3.06492e-50
BraA07001428	9.13322	12.5802	7.23392	15.5321	24.3045	17.2393	260.821	641.941	-1.2994	0.00027834	0.0074661	--	sp|Q9SK96|PTR10_ARATH Protein NRT1/ PTR FAMILY 5.16 OS=Arabidopsis thaliana GN=NPF5.16 PE=2 SV=1//0
BraA07001467	50.2807	66.6872	40.7402	8.09107	6.92561	6.62474	401.546	69.832	2.5236	7.2282e-10	6.3908e-08	--	-//-
BraA07001646	12.5251	13.2428	16.5198	38.9484	44.0043	41.1592	301.381	1100.34	-1.8683	1.857e-07	1.1427e-05	--	sp|O64810|SCP10_ARATH Serine carboxypeptidase-like 10 OS=Arabidopsis thaliana GN=SCPL10 PE=2 SV=1//0
BraA07001658	0	0.465382	0.197244	1.46502	1.41982	2.04298	5.6782	52.7395	-3.2154	1.4539e-05	0.00058219	--	sp|Q8RXK2|SDN3_ARATH Small RNA degrading nuclease 3 OS=Arabidopsis thaliana GN=SDN3 PE=1 SV=1//2.4556e-33
BraA07001663	4.42741	5.11184	6.16638	0.385108	1.37104	2.08333	80.2145	23.5515	1.768	0.0021181	0.03829	--	sp|Q9FH92|IX15L_ARATH Protein IRX15-LIKE OS=Arabidopsis thaliana GN=IRX15-L PE=2 SV=1//0
BraA07001692	0.387102	0.468791	0.140251	35.5568	41.0076	32.4095	11.8829	1648.8	-7.1164	2.258e-52	7.4774e-49	--	sp|Q9FKZ1|DRL42_ARATH Probable disease resistance protein At5g66900 OS=Arabidopsis thaliana GN=At5g66900 PE=3 SV=1//0
BraA07001695	1.42729	3.71842	1.07255	0.173415	0.135052	0.0234533	79.366	5.53343	3.8423	0.0021743	0.039055	--	sp|Q9FKZ1|DRL42_ARATH Probable disease resistance protein At5g66900 OS=Arabidopsis thaliana GN=At5g66900 PE=3 SV=1//0
BraA07001731	3.40121	3.06052	3.71849	9.42037	10.2265	6.67136	33.3415	108.192	-1.6982	0.00095637	0.020255	--	sp|Q54TC5|MAFL2_DICDI Maf-like protein DDB_G0281937 OS=Dictyostelium discoideum GN=DDB_G0281937 PE=3 SV=1//6.60443e-32
BraA07001735	0.884884	0.336193	1.08292	19.5298	22.272	24.0615	11.5333	406.641	-5.1399	5.512e-26	2.5416e-23	--	sp|Q40784|AAPC_CENCI Putative glucose-6-phosphate 1-epimerase OS=Cenchrus ciliaris PE=2 SV=1//2.69253e-39
BraA07001738	0	0.134915	0.285908	22.2549	11.3487	8.08748	2.1284	266.312	-6.9672	1.4164e-06	7.3393e-05	--	sp|Q40784|AAPC_CENCI Putative glucose-6-phosphate 1-epimerase OS=Cenchrus ciliaris PE=2 SV=1//1.61318e-36
BraA07001864	0.107512	0.122541	0.934868	7.92092	6.83626	8.12482	3.2711	78.1212	-4.5779	5.0948e-10	4.663e-08	--	sp|Q9SF47|PAH1_ARATH Phosphatidate phosphatase PAH1 OS=Arabidopsis thaliana GN=PAH1 PE=1 SV=1//2.88169e-71
BraA07001942	2.56996	3.66151	1.09252	0.0245896	0.0255332	0	82.291	0.733397	6.81	6.7072e-08	4.4913e-06	--	sp|P0C883|SCL33_ARATH Scarecrow-like protein 33 OS=Arabidopsis thaliana GN=SCL33 PE=1 SV=1//0
BraA07001997	1.11764	1.52865	3.60967	0.0305534	0.0634517	0.0330572	58.2559	1.43754	5.3407	0.00032995	0.0085949	--	sp|Q9S9Z0|HDG10_ARATH Homeobox-leucine zipper protein HDG10 OS=Arabidopsis thaliana GN=HDG10 PE=2 SV=1//0
BraA07002004	13.1573	9.96011	10.7686	35.243	25.7184	24.3056	300.274	959.369	-1.6758	5.3127e-05	0.0018171	--	sp|Q9M052|U76F1_ARATH UDP-glycosyltransferase 76F1 OS=Arabidopsis thaliana GN=UGT76F1 PE=2 SV=1//0
BraA07002006	45.355	18.5599	61.2416	77.2417	79.7487	116.952	804.506	2163.34	-1.4271	7.5452e-05	0.0024409	--	sp|P46283|S17P_ARATH Sedoheptulose-1,7-bisphosphatase, chloroplastic OS=Arabidopsis thaliana GN=At3g55800 PE=2 SV=1//0
BraA07002390	17.5049	25.2555	22.5857	1.06005	2.31154	2.17915	172.642	17.945	3.2661	2.5119e-10	2.4079e-08	--	sp|Q8VY78|SAE1A_ARATH SUMO-activating enzyme subunit 1A OS=Arabidopsis thaliana GN=SAE1A PE=1 SV=1//7.74285e-53
BraA07002394	0	0	0.237226	3.0541	1.70762	4.57529	0.295508	13.9056	-5.5563	0.002376	0.041912	--	-//-
BraA07002406	2.30792	0.765248	2.67578	0	0	0.26064	40.4459	2.14909	4.2342	0.00013993	0.0041074	--	sp|Q9C968|CCA24_ARATH Cyclin-A2-4 OS=Arabidopsis thaliana GN=CYCA2-4 PE=2 SV=1//0
BraA07002479	2847.13	2309.84	3210.17	4610.54	4063.35	4651.25	19193.6	38225.5	-0.99391	0.0029791	0.049962	--	sp|P49108|PSBR_BRACM Photosystem II 10 kDa polypeptide, chloroplastic OS=Brassica campestris GN=PSBR PE=2 SV=1//1.41341e-86
BraA07002482	27.4844	19.792	35.665	62.6075	54.4988	76.7857	212.376	616.501	-1.5375	3.7142e-05	0.001333	--	-//-
BraA07002489	0	0.862896	0.292579	22.3106	20.1581	22.2579	2.21816	156.886	-6.1442	2.6085e-20	6.9357e-18	--	sp|Q94A97|UBC35_ARATH Ubiquitin-conjugating enzyme E2 35 OS=Arabidopsis thaliana GN=UBC35 PE=1 SV=1//1.15791e-69
BraA07002490	6.02901	22.3098	5.30632	28.0924	33.6013	32.5319	235.327	831.385	-1.8209	2.8189e-07	1.6861e-05	--	sp|Q39688|EP1G_DAUCA Epidermis-specific secreted glycoprotein EP1 OS=Daucus carota GN=EP1 PE=1 SV=1//1.34001e-121
BraA07002509	0.124449	0.023641	0	0.357223	0.680041	0.579746	2.04203	28.0615	-3.7805	0.00032896	0.0085838	--	sp|Q9LME2|SYCP1_ARATH Synaptonemal complex protein 1 OS=Arabidopsis thaliana GN=ZYP1A PE=2 SV=1//0
BraA07002520	10.1041	19.1942	10.9182	4.96105	3.6104	3.39489	264.248	100.204	1.399	0.0028218	0.04792	--	sp|Q93ZE2|TGA7_ARATH Transcription factor TGA7 OS=Arabidopsis thaliana GN=TGA7 PE=1 SV=1//0
BraA07002538	36.2641	8.04419	41.4205	313.502	227.515	232.632	337.511	3817.98	-3.4998	3.0832e-12	3.6824e-10	--	sp|O23760|COMT1_CLABR Caffeic acid 3-O-methyltransferase OS=Clarkia breweri GN=COMT PE=1 SV=1//5.2667e-17
BraA07002619	3.3311	2.87632	4.68126	0	0.300867	0.940476	31.7614	4.26152	2.8978	0.0017001	0.032272	--	sp|P24068|OCS1_MAIZE Ocs element-binding factor 1 OS=Zea mays GN=OBF1 PE=2 SV=2//1.52857e-16
BraA07002646	2.50337	3.03739	3.43293	17.3076	29.2844	22.0698	32.6106	307.622	-3.2377	3.4232e-13	4.7413e-11	--	sp|Q9S7M2|TI10B_ARATH Protein TIFY 10B OS=Arabidopsis thaliana GN=TIFY10B PE=1 SV=1//3.37733e-89
BraA07002673	0.715339	1.14147	1.10581	5.06488	5.25925	7.25722	6.07256	44.6865	-2.8795	0.00021386	0.0059422	--	sp|Q8GWK2|AP2L4_ARATH AP2-like ethylene-responsive transcription factor At2g41710 OS=Arabidopsis thaliana GN=At2g41710 PE=2 SV=2//1.06333e-28
BraA07002674	1.25308	2.75447	2.07544	7.87886	4.00168	6.39338	19.8842	75.9267	-1.933	0.00095562	0.02025	--	-//-
BraA07002687	0.122768	0	0	4.81608	1.58565	1.39801	0.2861	24.3223	-6.4096	0.0027657	0.047209	--	sp|Q9C9C9|SOT18_ARATH Cytosolic sulfotransferase 18 OS=Arabidopsis thaliana GN=SOT18 PE=1 SV=1//8.37769e-23
BraA07002700	4.32864	3.95917	7.17679	11.7092	10.5126	14.1625	85.4025	248.917	-1.5433	0.00023305	0.0064071	--	sp|O49500|MBR2_ARATH E3 ubiquitin-protein ligase MBR2 OS=Arabidopsis thaliana GN=MBR2 PE=1 SV=1//1.76762e-27
BraA07002777	35.5406	35.0469	38.3889	4.96711	5.95121	4.75406	159.848	28.6903	2.4781	4.5181e-07	2.5878e-05	--	-//-
BraA07002782	3.11272	1.65016	2.681	3.67091	5.65773	5.24568	90.416	218.467	-1.2728	0.0025338	0.044205	--	sp|Q94AI6|SEC6_ARATH Exocyst complex component SEC6 OS=Arabidopsis thaliana GN=SEC6 PE=1 SV=1//0
BraA07002793	1.57489	3.49037	2.33875	0.306956	0.63747	0.452878	74.1466	17.2457	2.1041	0.00057749	0.013554	--	sp|F4I114|Y1960_ARATH Probable serine/threonine-protein kinase At1g09600 OS=Arabidopsis thaliana GN=At1g09600 PE=3 SV=1//0
BraA07002837	0	0.110746	0.42244	7.99518	9.55694	9.75681	3.31043	204.626	-5.9498	1.1174e-22	3.479e-20	--	sp|F4I5D5|WTR11_ARATH WAT1-related protein At1g70260 OS=Arabidopsis thaliana GN=At1g70260 PE=2 SV=1//0
BraA07002838	0	0	0.104804	1.14169	1.40105	1.62829	0.591015	27.9058	-5.5612	1.1514e-05	0.00047178	--	sp|F4I5D5|WTR11_ARATH WAT1-related protein At1g70260 OS=Arabidopsis thaliana GN=At1g70260 PE=2 SV=1//3.79995e-153
BraA07002850	1.7783	2.82002	1.94223	6.28815	23.1987	12.3262	24.6772	192.573	-2.9642	0.0013457	0.027008	--	sp|Q9CAS6|GSTUB_ARATH Glutathione S-transferase U11 OS=Arabidopsis thaliana GN=GSTU11 PE=2 SV=1//1.54773e-163
BraA07002858	1.57857	0.550785	0.560258	2.74336	4.83307	3.33502	24.2195	122.54	-2.339	7.5858e-06	0.00032624	--	sp|Q8RX77|PTR21_ARATH Protein NRT1/ PTR FAMILY 2.13 OS=Arabidopsis thaliana GN=NPF2.13 PE=1 SV=1//0
BraA07002877	2.09432	1.2258	3.17188	0.379109	0	0.117193	33.9083	3.42839	3.306	0.0002856	0.0076337	--	sp|Q9SAK5|APL_ARATH Myb family transcription factor APL OS=Arabidopsis thaliana GN=APL PE=2 SV=2//2.65015e-44
BraA07002915	77.2209	62.401	89.5061	134.161	113.656	143.051	562.885	1199.6	-1.0916	0.0019031	0.035261	--	sp|Q9SX22|RRP31_ARATH 30S ribosomal protein 3-1, chloroplastic OS=Arabidopsis thaliana GN=At1g68590 PE=2 SV=1//2.77412e-79
BraA07002943	184.936	119.28	268.538	471.817	402.089	396.118	3601.73	9970.59	-1.469	1.6038e-05	0.00063503	--	sp|Q9C9W5|HPR1_ARATH Glycerate dehydrogenase HPR, peroxisomal OS=Arabidopsis thaliana GN=HPR PE=1 SV=1//0
BraA07002962	584.756	413.37	692.804	897.645	965.514	889.914	5527.85	11201.9	-1.0189	0.0023984	0.042254	--	sp|O49347|PSBY_ARATH Photosystem II core complex proteins psbY, chloroplastic OS=Arabidopsis thaliana GN=PSBY PE=2 SV=1//3.25376e-57
BraA07002997	0	0.082072	0	19.314	30.977	22.5118	0.976288	1099.75	-10.138	1.4832e-61	9.0049e-58	--	sp|Q9SZ11|GPDL3_ARATH Glycerophosphodiester phosphodiesterase GDPDL3 OS=Arabidopsis thaliana GN=GDPDL3 PE=1 SV=3//0
BraA07003029	126.131	252.275	137.505	341.257	232.272	316.71	3413.45	7470.16	-1.1299	0.0020232	0.037053	--	sp|Q9SRZ6|ICDHC_ARATH Cytosolic isocitrate dehydrogenase [NADP] OS=Arabidopsis thaliana GN=CICDH PE=2 SV=1//0
BraA07003032	458.355	495.026	358.242	770.641	814.729	622.533	8263.45	17544.7	-1.0862	0.0010229	0.021464	--	sp|Q42472|DCE2_ARATH Glutamate decarboxylase 2 OS=Arabidopsis thaliana GN=GAD2 PE=1 SV=1//0
BraA07003085	0	0.103548	0.175547	1.21694	1.17338	2.06905	0.916444	17.8016	-4.2798	0.0019217	0.035498	--	sp|Q9C9M6|ASF1A_ARATH Probable histone chaperone ASF1A OS=Arabidopsis thaliana GN=ASF1A PE=2 SV=1//1.63291e-103
BraA07003113	14.8483	23.159	27.5591	135.34	131.993	57.6421	98.7323	617.838	-2.6456	0.00018273	0.00518	--	sp|Q8W593|LGUC_ARATH Probable lactoylglutathione lyase, chloroplast OS=Arabidopsis thaliana GN=At1g67280 PE=1 SV=1//9.12507e-21
BraA07003121	128.767	137.988	116.968	324.077	314.537	419.125	567.171	1953.3	-1.7841	2.855e-07	1.7021e-05	--	-//-
BraA07003168	24.1347	35.5578	18.6809	3.67378	7.83389	6.31716	332.111	93.3602	1.8308	2.5225e-05	0.00095119	--	sp|Q9C9W0|AB17I_ARATH ABC transporter I family member 17 OS=Arabidopsis thaliana GN=ABCI17 PE=2 SV=1//3.91026e-167
BraA07003172	178.269	97.0725	235.379	367.553	312.528	312.083	3210.04	7787.81	-1.2786	0.00017922	0.0050885	--	sp|Q9C9W5|HPR1_ARATH Glycerate dehydrogenase HPR, peroxisomal OS=Arabidopsis thaliana GN=HPR PE=1 SV=1//0
BraA07003190	4.24862	1.44245	4.97821	6.91935	8.44223	12.4461	34.8466	111.153	-1.6735	0.0011022	0.022761	--	sp|Q55116|Y410_SYNY3 Putative esterase sll0410 OS=Synechocystis sp. (strain PCC 6803 / Kazusa) GN=sll0410 PE=3 SV=1//6.05543e-10
BraA07003193	2.49614	3.83755	2.07516	5.60982	6.80555	10.3362	42.111	141.562	-1.7492	0.00020672	0.0057837	--	sp|Q9C9G6|AE7_ARATH Protein AE7 OS=Arabidopsis thaliana GN=AE7 PE=1 SV=2//4.57214e-73
BraA07003207	13.3536	11.9766	18.8238	44.4047	43.2813	34.4464	118.746	410.852	-1.7907	5.29e-06	0.0002379	--	-//-
BraA07003214	31.4747	32.5697	28.044	8.59996	6.84952	8.83781	834.428	277.048	1.5907	9.1398e-06	0.00038579	--	sp|Q9SX20|PTR18_ARATH Protein NRT1/ PTR FAMILY 3.1 OS=Arabidopsis thaliana GN=NPF3.1 PE=2 SV=1//0
BraA07003223	0.584403	0.363325	0.923934	2.74498	2.2697	3.68491	10.4188	59.796	-2.5209	0.00019631	0.0055091	--	sp|Q8GUN5|PHL1_ARATH Protein PHR1-LIKE 1 OS=Arabidopsis thaliana GN=PHL1 PE=1 SV=1//5.11927e-11
BraA07003228	4.56085	4.37406	5.01971	1.1863	1.74508	2.01694	277.035	120.994	1.1951	0.0029485	0.049623	--	sp|Q9SX33|ALA9_ARATH Putative phospholipid-transporting ATPase 9 OS=Arabidopsis thaliana GN=ALA9 PE=3 SV=1//0
BraA07003270	23.3822	20.8793	34.0447	7.86594	9.17397	8.17135	774.313	309.098	1.3249	0.000484	0.011731	--	sp|Q93V72|PDCB4_ARATH PLASMODESMATA CALLOSE-BINDING PROTEIN 4 OS=Arabidopsis thaliana GN=PDCB4 PE=1 SV=1//4.15448e-09
BraA07003287	0.9591	1.21463	0.514802	3.05892	3.75863	2.64767	14.6135	65.0021	-2.1532	0.00057523	0.01351	--	-//-
BraA07003329	7.37796	9.16239	3.29816	18.6492	14.2228	14.0216	52.0858	157.607	-1.5974	0.00050857	0.012293	--	-//-
BraA07003348	18.0309	11.6458	16.304	28.3112	32.2456	26.1802	291.359	686.749	-1.237	0.0006928	0.015617	--	sp|Q8H1Y0|ODPA2_ARATH Pyruvate dehydrogenase E1 component subunit alpha-2, mitochondrial OS=Arabidopsis thaliana GN=IAR4 PE=1 SV=2//0
BraA07003359	0.191764	0.491783	0	1.6972	4.28676	1.29036	4.07326	54.7845	-3.7495	0.0010363	0.021683	--	sp|O04529|2MMP_ARATH Metalloendoproteinase 2-MMP OS=Arabidopsis thaliana GN=2MMP PE=1 SV=1//0
BraA07003370	25.9289	18.2037	43.3558	60.6924	49.7876	59.5746	400.189	966.975	-1.2728	0.00039505	0.0099451	--	sp|Q94CE4|BCA4_ARATH Beta carbonic anhydrase 4 OS=Arabidopsis thaliana GN=BCA4 PE=1 SV=1//0
BraA07003381	1.68382	0.490958	3.36718	18.1717	12.722	10.9452	42.1822	397.744	-3.2371	4.2546e-07	2.4679e-05	--	sp|Q9LRQ8|PMAT2_ARATH Phenolic glucoside malonyltransferase 2 OS=Arabidopsis thaliana GN=PMAT2 PE=1 SV=1//0
BraA07003389	0.780726	3.23586	0.651445	13.1405	14.5615	20.2423	37.9432	490.177	-3.6914	1.9706e-18	4.2728e-16	--	sp|Q9CAL2|CRK3_ARATH Cysteine-rich receptor-like protein kinase 3 OS=Arabidopsis thaliana GN=CRK3 PE=2 SV=1//4.93981e-40
BraA07003407	33.7436	26.3095	51.5894	103.954	87.3128	71.8793	355.385	1050.32	-1.5634	7.3251e-05	0.002374	--	sp|Q9CAC5|NDHL_ARATH NAD(P)H-quinone oxidoreductase subunit L, chloroplastic OS=Arabidopsis thaliana GN=ndhL PE=2 SV=1//4.82921e-109
BraA07003426	24.4895	19.8091	45.0317	4.78714	2.35461	3.81643	100.39	15.4894	2.6963	0.00059953	0.013999	--	sp|Q8RWZ6|PIN4_ARATH Auxin efflux carrier component 4 OS=Arabidopsis thaliana GN=PIN4 PE=1 SV=1//2.7907e-35
BraA07003468	4.84294	2.62294	3.81625	9.79337	9.24781	6.75578	96.1272	277.266	-1.5283	0.00022843	0.0062942	--	sp|Q8GRL7|TBCE_ARATH Tubulin-folding cofactor E OS=Arabidopsis thaliana GN=TFCE PE=2 SV=1//0
BraA07003472	158.381	157.494	242.513	375.173	300.762	267.674	2588.61	5497.55	-1.0866	0.00249	0.043565	--	-//-
BraA07003485	15.4635	24.8955	9.71113	2.95913	2.59257	3.70187	150.056	34.9916	2.1004	0.00091294	0.019472	--	sp|Q839B2|HPRT_ENTFA Hypoxanthine-guanine phosphoribosyltransferase OS=Enterococcus faecalis (strain ATCC 700802 / V583) GN=hpt PE=3 SV=1//1.65681e-52
BraA07003523	12.8748	15.7545	11.2006	3.41298	3.71007	5.71209	208.261	83.4352	1.3197	0.0020153	0.036927	--	sp|Q9C7T4|BH096_ARATH Transcription factor bHLH96 OS=Arabidopsis thaliana GN=BHLH96 PE=2 SV=1//5.05627e-164
BraA07003552	1.63322	0.698073	1.18347	20.3149	17.6463	17.9642	5.03813	100.837	-4.323	4.8258e-11	5.0659e-09	--	-//-
BraA07003558	2334.53	683.613	3047.52	4732.61	4287.61	3593.07	20550.9	53260.9	-1.3739	0.00092032	0.019605	--	sp|P46271|GLP1_BRANA Germin-like protein 1 OS=Brassica napus GN=GER1 PE=2 SV=1//2.80265e-123
BraA07003560	53.6935	39.2286	61.5541	100.186	76.2003	84.3414	779.398	1653.33	-1.0849	0.0019089	0.035333	--	sp|P49534|YCF39_ODOSI Uncharacterized protein ycf39 OS=Odontella sinensis GN=ycf39 PE=3 SV=1//5.34223e-09
BraA07003562	5.31461	4.91851	3.3354	0.39116	0.9026	2.06905	86.848	26.1661	1.7308	0.0018805	0.034947	--	sp|Q9CAI1|DRG2_ARATH Developmentally-regulated G-protein 2 OS=Arabidopsis thaliana GN=DRG2 PE=2 SV=1//0
BraA07003567	1.86583	1.13084	1.13026	0.113349	0.338383	0.50588	81.1974	22.8766	1.8276	0.0013749	0.027473	--	sp|Q9SGG3|ALA5_ARATH Probable phospholipid-transporting ATPase 5 OS=Arabidopsis thaliana GN=ALA5 PE=3 SV=1//0
BraA07003594	58.5992	28.8559	76.8748	95.4108	90.0461	86.5595	1126.83	2321.14	-1.0426	0.0026639	0.045903	--	sp|P93431|RCA_ORYSJ Ribulose bisphosphate carboxylase/oxygenase activase, chloroplastic OS=Oryza sativa subsp. japonica GN=RCA PE=1 SV=2//8.39023e-107
BraA07003651	48.1805	57.4822	36.0472	85.1042	89.1028	75.3185	1061.77	2358.02	-1.1511	0.00064862	0.014837	--	sp|O08863|BIRC3_MOUSE Baculoviral IAP repeat-containing protein 3 OS=Mus musculus GN=Birc3 PE=1 SV=2//7.71549e-09
BraA07003671	5.04711	3.88303	7.6802	0.241457	0	0.391865	38.8476	1.84941	4.3927	6.4371e-06	0.00028149	--	-//-
BraA07003680	4.25652	5.93769	3.56005	119.08	99.4754	87.142	62.9933	1778.81	-4.8196	1.0265e-23	3.4306e-21	--	sp|Q9C909|RBG5_ARATH Glycine-rich RNA-binding protein 5, mitochondrial OS=Arabidopsis thaliana GN=RBG5 PE=2 SV=1//2.3888e-28
BraA07003706	22.4494	10.1995	33.9818	42.1779	38.6939	66.941	507.067	1380.57	-1.445	0.0010327	0.021632	--	sp|Q9CA67|CHLP_ARATH Geranylgeranyl diphosphate reductase, chloroplastic OS=Arabidopsis thaliana GN=CHLP PE=1 SV=1//0
BraA07003718	9.73253	3.33169	9.11434	9.18506	14.2898	16.6088	196.389	434.772	-1.1465	0.002593	0.044957	--	sp|Q9SSF8|CDPKU_ARATH Calcium-dependent protein kinase 30 OS=Arabidopsis thaliana GN=CPK30 PE=1 SV=1//0
BraA07003770	560.68	575.668	780.711	1200.61	894.062	1122.22	4590.46	9658.61	-1.0732	0.0014216	0.028097	--	sp|Q9FWS4|RK31_ARATH 50S ribosomal protein L31, chloroplastic OS=Arabidopsis thaliana GN=RPL31 PE=2 SV=1//3.97827e-79
BraA07003779	19.8044	9.849	20.488	1.92172	2.55234	5.89913	315.671	79.3857	1.9915	0.00039748	0.0099925	--	sp|Q94AP3|WAT1_ARATH Protein WALLS ARE THIN 1 OS=Arabidopsis thaliana GN=WAT1 PE=1 SV=1//0
BraA07003827	31.7228	132.487	90.9187	183.362	228.502	249.425	1262.35	4057.08	-1.6843	4.337e-07	2.5077e-05	--	sp|Q9SGS4|CDSP_ARATH Thioredoxin-like protein CDSP32, chloroplastic OS=Arabidopsis thaliana GN=CDSP32 PE=1 SV=1//5.01993e-174
BraA07003868	30.9316	21.8189	33.6466	54.6382	43.7331	58.3319	234.579	531.984	-1.1813	0.0016063	0.030943	--	sp|Q9FPG2|OP21B_ARATH Outer envelope pore protein 21B, chloroplastic OS=Arabidopsis thaliana GN=OEP21B PE=2 SV=1//4.70461e-113
BraA07003883	39.4288	19.2842	47.7603	92.4143	86.825	93.2861	426.779	1358.48	-1.6704	2.8456e-06	0.00013711	--	sp|Q9S720|PPD3_ARATH PsbP domain-containing protein 3, chloroplastic OS=Arabidopsis thaliana GN=PPD3 PE=1 SV=2//7.61863e-148
BraA07003905	1.76309	1.6188	0.946347	6.37289	32.9413	44.8691	25.6472	603.898	-4.5574	0.00038526	0.0097458	--	sp|Q8W013|COMT1_CATRO Caffeic acid 3-O-methyltransferase OS=Catharanthus roseus GN=COMT1 PE=2 SV=1//6.27207e-97
BraA07003906	2.11498	2.41063	2.04341	0.0919835	0.0955132	0	19.9548	0.733397	4.766	0.00071267	0.015946	--	sp|Q9SRD3|VITH2_ARATH Vacuolar iron transporter homolog 2 OS=Arabidopsis thaliana GN=At1g76800 PE=2 SV=1//3.59517e-95
BraA07003908	162.414	182.793	68.2485	30.3348	31.8673	12.2838	644.708	149.026	2.1131	0.00065713	0.014998	--	sp|Q9C6K5|LSM3B_ARATH Sm-like protein LSM3B OS=Arabidopsis thaliana GN=LSM3B PE=1 SV=1//2.5968e-58
BraA07003911	30.4302	31.7306	21.4931	7.52841	13.0916	8.34161	770.255	332.074	1.2138	0.00077346	0.016977	--	sp|Q39117|TGT2_ARATH Trihelix transcription factor GT-2 OS=Arabidopsis thaliana GN=GT-2 PE=2 SV=1//0
BraA07003918	217.756	201.042	155.562	408.946	697.085	389.212	598.43	1942.51	-1.6987	3.1464e-05	0.0011496	--	-//-
BraA07003927	41.4544	8.44171	66.9242	92.2265	87.3484	88.7523	651.98	1848.02	-1.5031	0.00012335	0.0036771	--	sp|O49290|CPPM_ARATH Carboxyvinyl-carboxyphosphonate phosphorylmutase, chloroplastic OS=Arabidopsis thaliana GN=At1g77060 PE=2 SV=2//0
BraA07003930	0.315993	0.0360165	0.763249	8.82849	5.33711	3.99089	10.5741	215.642	-4.35	8.538e-06	0.00036291	--	sp|Q9SQH6|PIN6_ARATH Probable auxin efflux carrier component 6 OS=Arabidopsis thaliana GN=PIN6 PE=2 SV=2//0
BraA07003931	7.68343	4.51644	9.29094	0.416127	1.15226	0.950481	130.981	18.5955	2.8163	3.3823e-06	0.00015898	--	sp|P06525|ADH1_ARATH Alcohol dehydrogenase class-P OS=Arabidopsis thaliana GN=ADH1 PE=1 SV=2//0
BraA07003954	58.1345	34.5628	67.2335	81.7996	88.6226	91.2326	1142.32	2319.08	-1.0216	0.0029493	0.049623	--	sp|Q42593|APXT_ARATH L-ascorbate peroxidase T, chloroplastic OS=Arabidopsis thaliana GN=APXT PE=2 SV=2//0
BraA07003964	1.79453	2.38628	2.67294	4.50719	5.27445	9.83049	26.9122	94.4607	-1.8115	0.00070742	0.015861	--	sp|P50699|TLPH_ARATH Thaumatin-like protein OS=Arabidopsis thaliana GN=At1g18250 PE=2 SV=2//9.1877e-64
BraA07003967	8.44728	5.22279	5.5436	42.6806	50.5535	50.035	281.261	2620	-3.2196	1.8291e-18	3.9898e-16	--	sp|P39867|NIA1_BRANA Nitrate reductase [NADH], clone PBNBR1405 OS=Brassica napus GN=NIA1 PE=2 SV=1//0
BraA07004038	20.0929	18.2867	13.6917	4.89101	4.52557	6.49688	299.485	114.682	1.3848	0.0005101	0.012322	--	sp|Q39224|SRG1_ARATH Protein SRG1 OS=Arabidopsis thaliana GN=SRG1 PE=2 SV=1//2.89818e-165
BraA07004047	258.22	220.329	346.069	550.04	413.698	564.052	3218.25	7453.51	-1.2116	0.00034445	0.0088736	--	sp|Q9SYL9|RK13_ARATH 50S ribosomal protein L13, chloroplastic OS=Arabidopsis thaliana GN=RPL13 PE=2 SV=1//1.04536e-158
BraA07004048	0.114755	0.305193	0.406531	0.878394	1.06412	1.82155	6.38689	35.4617	-2.4731	0.0026056	0.045112	--	sp|Q15054|DPOD3_HUMAN DNA polymerase delta subunit 3 OS=Homo sapiens GN=POLD3 PE=1 SV=2//3.18964e-13
BraA07004060	25.2777	11.0147	18.2106	27.2427	74.6282	78.6693	399.335	1608.62	-2.0101	0.00092299	0.019639	--	sp|Q39688|EP1G_DAUCA Epidermis-specific secreted glycoprotein EP1 OS=Daucus carota GN=EP1 PE=1 SV=1//1.82135e-94
BraA07004084	79.6139	90.7429	103.058	36.3602	29.8399	23.0817	1399.35	577.486	1.2769	0.00019188	0.0054153	--	sp|F4IDI6|BRG2_ARATH Probable BOI-related E3 ubiquitin-protein ligase 2 OS=Arabidopsis thaliana GN=BRG2 PE=1 SV=1//8.13486e-130
BraA07004092	4.30079	4.73675	4.90225	16.1365	15.2674	15.9581	84.4781	359.49	-2.0893	2.5475e-07	1.5288e-05	--	sp|O64530|STR1_ARATH Thiosulfate/3-mercaptopyruvate sulfurtransferase 1, mitochondrial OS=Arabidopsis thaliana GN=STR1 PE=1 SV=1//0
BraA07004116	5.69495	5.39203	4.42507	0.144153	0.239496	0.452302	300.165	19.797	3.9224	1.6385e-16	3.1579e-14	--	sp|Q55GU0|Y9955_DICDI Probable serine/threonine-protein kinase DDB_G0267514 OS=Dictyostelium discoideum GN=DDB_G0267514 PE=3 SV=1//2.59182e-42
BraA07004117	0.605654	1.93289	9.94768	25.8455	13.6593	15.7373	62.2093	341.232	-2.4556	0.0016574	0.031675	--	sp|Q0VMF9|RS6_ALCBS 30S ribosomal protein S6 OS=Alcanivorax borkumensis (strain ATCC 700651 / DSM 11573 / NCIMB 13689 / SK2) GN=rpsF PE=3 SV=1//1.10042e-23
BraA07004118	0.706596	0.920423	0.341342	4.10476	3.25939	2.66468	11.2808	73.6867	-2.7075	1.8651e-05	0.00073212	--	sp|Q9MA17|SMB_ARATH Protein SOMBRERO OS=Arabidopsis thaliana GN=SMB PE=1 SV=1//3.64164e-160
BraA07004172	71.6531	15.8477	89.2003	135.94	149.347	144.32	1275.32	3827.48	-1.5855	4.8449e-06	0.00021951	--	sp|Q944I4|GLYK_ARATH D-glycerate 3-kinase, chloroplastic OS=Arabidopsis thaliana GN=GLYK PE=1 SV=2//0
BraA07004182	7.63479	8.09492	3.65962	0.396398	0.88202	0.612688	94.8709	11.4833	3.0464	5.0978e-07	2.9106e-05	--	-//-
BraA08000009	2.778	3.16633	3.19177	0.574707	0	0.233176	35.6289	4.17401	3.0935	0.00041456	0.010357	--	sp|O80673|CAMK1_ARATH CDPK-related kinase 1 OS=Arabidopsis thaliana GN=CRK1 PE=1 SV=1//1.98684e-12
BraA08000036	38.0157	64.3493	28.6742	6.2863	6.57255	7.8803	839.08	166.863	2.3301	8.9807e-05	0.0028202	--	sp|Q680K8|Y1576_ARATH BTB/POZ domain-containing protein At1g55760 OS=Arabidopsis thaliana GN=At1g55760 PE=2 SV=1//0
BraA08000043	1501.91	943.817	1857.77	2694.76	2462.43	2078.92	11300	23787.2	-1.0739	0.0014823	0.02892	--	sp|Q9S7N7|PSAG_ARATH Photosystem I reaction center subunit V, chloroplastic OS=Arabidopsis thaliana GN=PSAG PE=2 SV=1//2.04697e-83
BraA08000151	135.721	117.04	103.866	19.4921	24.4796	26.0768	755.656	184.815	2.0317	4.201e-08	2.9204e-06	--	-//-
BraA08000166	0.052362	0	0.10118	4.65935	4.36994	4.11967	0.877115	92.314	-6.7176	2.8937e-15	4.9488e-13	--	-//-
BraA08000220	351.57	206.102	468.327	43.3431	42.1626	48.3121	2432.08	393.317	2.6284	4.3513e-05	0.0015329	--	sp|O04006|PSAH_BRACM Photosystem I reaction center subunit VI, chloroplastic OS=Brassica campestris GN=PSAH PE=2 SV=1//4.91473e-72
BraA08000221	5.02807	5.20994	9.82624	20.1183	14.7595	23.6598	51.9057	187.899	-1.856	4.2157e-05	0.001488	--	sp|Q5R833|ACO13_PONAB Acyl-coenzyme A thioesterase 13 OS=Pongo abelii GN=ACOT13 PE=2 SV=1//2.97156e-06
BraA08000273	218.871	282.316	240.318	13.788	30.9166	28.1062	1037.74	124.845	3.0552	1.6287e-15	2.866e-13	--	-//-
BraA08000280	9.02272	7.50071	9.997	1.18803	1.68595	1.84239	187.99	41.2093	2.1896	2.1249e-06	0.00010432	--	sp|Q05AL1|ARMC8_DANRE Armadillo repeat-containing protein 8 OS=Danio rerio GN=armc8 PE=2 SV=1//7.59654e-09
BraA08000308	8.68401	3.04552	13.1661	23.7764	21.1049	27.9377	55.2468	199.423	-1.8519	4.027e-05	0.0014284	--	sp|Q8LEV3|Y2060_ARATH BTB/POZ domain-containing protein At2g30600 OS=Arabidopsis thaliana GN=At2g30600/At2g30610 PE=2 SV=1//6.82875e-08
BraA08000327	22.4765	8.59061	43.5618	192.006	121.416	108.677	164.998	1171.18	-2.8274	4.9242e-05	0.0017026	--	sp|B1I1J7|RS17_DESAP 30S ribosomal protein S17 OS=Desulforudis audaxviator (strain MP104C) GN=rpsQ PE=3 SV=1//3.14055e-15
BraA08000354	1.9873	0.970758	26.3321	665.515	293.063	178.103	31.3477	1525.73	-5.605	0.00046659	0.011384	--	-//-
BraA08000366	18.0102	15.8046	13.397	1.82999	2.69197	3.29992	86.3508	17.6942	2.2869	8.4792e-05	0.0026952	--	-//-
BraA08000410	13.2399	22.4754	8.70933	1.88673	1.25944	2.62458	91.366	14.985	2.6081	0.00027768	0.0074541	--	-//-
BraA08000478	15.7412	14.4324	14.8733	1.49369	2.36959	3.99534	303.785	64.8537	2.2278	1.2783e-07	8.1047e-06	--	-//-
BraA08000485	4.59306	7.08281	6.13437	0.969417	1.27505	0.559391	77.172	15.2503	2.3392	0.00012181	0.003646	--	sp|Q9SD53|Y3720_ARATH UPF0481 protein At3g47200 OS=Arabidopsis thaliana GN=At3g47200 PE=2 SV=1//3.11953e-16
BraA08000487	9.13391	7.05243	11.6715	1.72283	3.02493	4.37194	250.37	99.6888	1.3286	0.0012445	0.025203	--	sp|Q9SX98|LHTL8_ARATH Lysine histidine transporter-like 8 OS=Arabidopsis thaliana GN=AATL1 PE=1 SV=1//1.43392e-58
BraA08000549	2.69967	1.95813	1.02752	0.078275	0.341371	0.448854	201.169	37.3884	2.4277	0.00025563	0.0069339	--	sp|Q6IMT1|SAB_ARATH Protein SABRE OS=Arabidopsis thaliana GN=SAB PE=1 SV=1//9.34162e-25
BraA08000561	7.77227	5.63205	8.95142	1.08348	0.306833	1.81168	127.634	22.7775	2.4863	1.5814e-06	8.0457e-05	--	sp|Q9LPF1|WTR8_ARATH WAT1-related protein At1g44800 OS=Arabidopsis thaliana GN=At1g44800 PE=1 SV=1//0
BraA08000594	185.019	193.716	244.472	418.109	355.715	347.394	3414.64	7712.35	-1.1754	0.00047376	0.011521	--	sp|Q9MA79|F16P2_ARATH Fructose-1,6-bisphosphatase, cytosolic OS=Arabidopsis thaliana GN=At1g43670 PE=2 SV=1//0
BraA08000603	290.476	266.517	309.675	638.241	531.885	595.389	2138.15	5470.49	-1.3553	6.3323e-05	0.0021162	--	sp|Q9SVM8|RBG2_ARATH Glycine-rich RNA-binding protein 2, mitochondrial OS=Arabidopsis thaliana GN=RBG2 PE=1 SV=1//1.97227e-65
BraA08000673	0.0929392	0.0529655	0	0.533551	1.56974	3.1269	0.897629	39.6937	-5.4666	0.00052829	0.012671	--	sp|Q9XEC1|Y4443_ARATH Probable transposase-like protein At4g04430 OS=Arabidopsis thaliana GN=At4g04430 PE=3 SV=1//2.73676e-06
BraA08000720	572.525	368.897	744.454	1090.33	848.082	937.879	12277.3	26226.8	-1.0951	0.0012265	0.02489	--	sp|P25857|G3PB_ARATH Glyceraldehyde-3-phosphate dehydrogenase GAPB, chloroplastic OS=Arabidopsis thaliana GN=GAPB PE=1 SV=2//0
BraA08000804	13.5216	33.8445	13.3238	0.73509	1.03045	0.795329	458.351	24.2533	4.2402	5.5476e-05	0.0018869	--	sp|Q93Z38|TAR4_ARATH Tryptophan aminotransferase-related protein 4 OS=Arabidopsis thaliana GN=TAR4 PE=2 SV=2//0
BraA08000812	14.7142	12.406	17.7773	35.1555	25.3472	24.8011	458.039	1098.9	-1.2625	0.0011847	0.02415	--	sp|Q9C882|GTL1_ARATH Trihelix transcription factor GTL1 OS=Arabidopsis thaliana GN=GTL1 PE=1 SV=2//3.99719e-11
BraA08000827	386.784	243.926	553.868	809.49	677.112	746.862	3214.23	7554.89	-1.2329	0.0002919	0.007767	--	sp|Q9LQL0|GCSH3_ARATH Glycine cleavage system H protein 3, mitochondrial OS=Arabidopsis thaliana GN=GDH3 PE=1 SV=1//4.524e-92
BraA08000838	17.6823	24.0421	19.438	3.59687	3.59657	4.10783	256.676	59.3278	2.1132	9.4668e-07	5.0788e-05	--	-//-
BraA08000867	107.617	63.3649	140.22	171.643	162.378	172.655	2030.36	4110.41	-1.0176	0.0028922	0.048934	--	sp|P25697|KPPR_ARATH Phosphoribulokinase, chloroplastic OS=Arabidopsis thaliana GN=At1g32060 PE=2 SV=1//0
BraA08000890	390.289	343.908	604.464	972.732	843.327	851.168	2759.07	6864.17	-1.3149	0.00010392	0.0031839	--	-//-
BraA08000895	308.311	262.375	488.353	1125.5	645.324	832.21	2184.19	6768.77	-1.6318	0.0016943	0.032212	--	-//-
BraA08000981	189.224	238.455	205.14	72.5198	66.2766	64.4898	712.588	288.007	1.307	0.00028075	0.0075253	--	-//-
BraA08000983	258.666	283.377	345.625	554.394	488.221	591.224	2854.46	6561.05	-1.2007	0.00034659	0.0089098	--	sp|Q9FLN4|RK27_ARATH 50S ribosomal protein L27, chloroplastic OS=Arabidopsis thaliana GN=RPL27 PE=2 SV=1//6.50705e-126
BraA08000999	4.77629	7.80114	9.18175	0.235567	1.12519	1.42728	130.019	19.9234	2.7062	2.0994e-06	0.00010348	--	-//-
BraA08001052	46.6729	42.368	58.8628	16.1197	10.9966	10.5455	887.265	285.966	1.6335	4.0783e-06	0.00018901	--	sp|Q9FL08|WTR42_ARATH WAT1-related protein At5g40240 OS=Arabidopsis thaliana GN=At5g40240 PE=2 SV=1//0
BraA08001084	22.414	36.0922	20.0889	8.89777	11.324	7.6028	479.393	213.395	1.1677	0.0022288	0.039838	--	sp|Q8GX29|SKI25_ARATH F-box/kelch-repeat protein SKIP25 OS=Arabidopsis thaliana GN=SKIP25 PE=1 SV=1//0
BraA08001086	257.601	98.9992	283.993	384.498	505.878	468.304	2223.99	5816.85	-1.3871	4.6367e-05	0.0016178	--	sp|Q9SHE8|PSAF_ARATH Photosystem I reaction center subunit III, chloroplastic OS=Arabidopsis thaliana GN=PSAF PE=1 SV=1//2.26182e-118
BraA08001144	16.3282	16.512	15.2398	35.4915	33.5031	30.3387	633.181	1646.81	-1.379	6.9152e-05	0.0022612	--	sp|P13676|ACPH_RAT Acylamino-acid-releasing enzyme OS=Rattus norvegicus GN=Apeh PE=1 SV=1//1.66493e-87
BraA08001256	85.6638	67.728	43.8391	21.8256	29.7515	25.2242	2319.22	1131.17	1.0358	0.0021634	0.038937	--	sp|O23482|OPT3_ARATH Oligopeptide transporter 3 OS=Arabidopsis thaliana GN=OPT3 PE=2 SV=3//0
BraA08001263	7.92009	5.13313	9.00243	0	0	0.482295	41.759	1.07454	5.2803	3.9472e-07	2.3042e-05	--	-//-
BraA08001294	0.0601643	0	0	0.748355	1.37482	0.685115	0.2861	16.9338	-5.8872	0.00053255	0.012737	--	sp|B7IH68|SURE_THEAB 5&apos;-nucleotidase SurE OS=Thermosipho africanus (strain TCF52B) GN=surE PE=3 SV=1//1.16021e-18
BraA08001405	1.00323	0.762313	2.36935	10.9855	9.41362	11.4242	11.0286	104.772	-3.2479	3.9786e-08	2.7817e-06	--	sp|O49404|BEH3_ARATH BES1/BZR1 homolog protein 3 OS=Arabidopsis thaliana GN=BEH3 PE=1 SV=1//1.6783e-59
BraA08001406	1.52829	0.967734	3.44532	10.0735	7.42325	6.50423	10.4077	52.496	-2.3346	0.0009092	0.019429	--	sp|O49404|BEH3_ARATH BES1/BZR1 homolog protein 3 OS=Arabidopsis thaliana GN=BEH3 PE=1 SV=1//9.12569e-66
BraA08001491	0	0.0778553	0	0.653567	0.542917	1.02533	0.650858	23.6713	-5.1847	7.2776e-05	0.0023628	--	sp|Q9SVG4|RETOL_ARATH Reticuline oxidase-like protein OS=Arabidopsis thaliana GN=At4g20830 PE=1 SV=2//0
BraA08001507	10.1011	19.4459	18.8639	1.82688	4.89546	6.8862	230.74	78.3711	1.5579	0.0019832	0.036486	--	sp|Q54WM0|T1843_DICDI Transmembrane protein 184 homolog DDB_G0279555 OS=Dictyostelium discoideum GN=tmem184C PE=3 SV=1//1.31838e-38
BraA08001530	93.3383	56.6621	93.0015	12.8548	22.1756	15.3723	2320.05	593.479	1.9669	6.7046e-07	3.7153e-05	--	sp|Q9FK05|PME61_ARATH Probable pectinesterase/pectinesterase inhibitor 61 OS=Arabidopsis thaliana GN=PME61 PE=2 SV=1//0
BraA08001569	2.8056	5.78648	1.29079	11.8882	16.3264	8.57493	21.3295	100.792	-2.2405	3.1677e-05	0.0011562	--	sp|O49710|HS154_ARATH 15.4 kDa class V heat shock protein OS=Arabidopsis thaliana GN=HSP15.4 PE=2 SV=1//6.59725e-61
BraA08001574	5.35433	8.704	7.97172	0.33594	0.348831	0.545204	73.5421	5.08267	3.8549	6.5243e-08	4.3849e-06	--	sp|F4J339|RPP1_ARATH Probable disease resistance protein RPP1 OS=Arabidopsis thaliana GN=RPP1 PE=2 SV=1//4.12063e-39
BraA08001583	20.4747	20.7868	20.8954	3.957	3.23319	8.70291	268.21	84.6541	1.6637	5.8354e-05	0.0019682	--	sp|Q9S9W2|SDRA_ARATH Short-chain dehydrogenase/reductase SDRA OS=Arabidopsis thaliana GN=SDRA PE=1 SV=1//4.40569e-128
BraA08001624	41.2487	40.53	58.1612	92.7632	66.601	79.323	897.117	1922.26	-1.0994	0.0014913	0.029038	--	sp|P48279|YCF39_CYAPA Uncharacterized protein ycf39 OS=Cyanophora paradoxa GN=ycf39 PE=3 SV=1//2.59586e-113
BraA08001647	3.02827	1.18764	2.01345	11.808	9.89949	6.23613	55.9335	318.966	-2.5116	2.7737e-05	0.0010321	--	sp|F4I9E1|NFD4_ARATH Protein NUCLEAR FUSION DEFECTIVE 4 OS=Arabidopsis thaliana GN=NFD4 PE=3 SV=1//1.1939e-48
BraA08001677	14.5806	25.056	8.01883	1.93165	0	0.464433	61.4223	4.20326	3.8692	7.8233e-05	0.0025186	--	-//-
BraA08001689	20.3749	10.8739	19.6391	1.83482	5.52515	6.40219	311.648	101.834	1.6137	0.00069109	0.015611	--	sp|P49177|GBB_ARATH Guanine nucleotide-binding protein subunit beta OS=Arabidopsis thaliana GN=GB1 PE=1 SV=1//0
BraA08001780	17.7937	24.1373	11.2592	0.479583	1.74295	2.33498	123.106	12.8405	3.2611	4.1114e-08	2.8636e-06	--	sp|Q8L9S3|GRXC6_ARATH Glutaredoxin-C6 OS=Arabidopsis thaliana GN=GRXC6 PE=2 SV=2//1.1953e-63
BraA08001907	15.0225	19.5138	22.0549	4.01498	3.29355	4.69152	395.955	104.758	1.9183	1.183e-06	6.2184e-05	--	sp|O65554|CIPK6_ARATH CBL-interacting serine/threonine-protein kinase 6 OS=Arabidopsis thaliana GN=CIPK6 PE=1 SV=1//0
BraA08001988	0.148931	0	1.00724	8.12244	3.99512	7.09212	2.35465	47.901	-4.3465	8.2001e-07	4.465e-05	--	sp|Q9SU94|ANM11_ARATH Protein arginine N-methyltransferase 1.1 OS=Arabidopsis thaliana GN=PRMT11 PE=1 SV=1//1.77768e-65
BraA08001998	0.414516	0.23623	1.40171	3.50342	2.67691	1.8595	8.89855	43.3392	-2.284	0.0025839	0.044842	--	sp|P27061|PPA1_SOLLC Acid phosphatase 1 OS=Solanum lycopersicum GN=APS1 PE=2 SV=1//4.97105e-82
BraA08002040	7.12687	6.33782	9.45837	1.57363	1.40059	1.62151	86.079	21.5271	1.9995	0.00037993	0.009631	--	sp|Q9SYH4|NFYA5_ARATH Nuclear transcription factor Y subunit A-5 OS=Arabidopsis thaliana GN=NFYA5 PE=2 SV=1//2.16485e-93
BraA08002080	313.706	195.295	448.188	753.04	583.571	529.809	6796.7	16630	-1.2909	0.0018894	0.035046	--	sp|Q9S7N7|PSAG_ARATH Photosystem I reaction center subunit V, chloroplastic OS=Arabidopsis thaliana GN=PSAG PE=2 SV=1//1.10763e-72
BraA08002092	1689.77	1015.2	2589.69	3607.12	3026.59	3557.74	12406.1	29684.1	-1.2586	0.00020004	0.0056053	--	sp|Q9S831|PSAE1_ARATH Photosystem I reaction center subunit IV A, chloroplastic OS=Arabidopsis thaliana GN=PSAE1 PE=1 SV=1//9.54197e-45
BraA08002093	16.0498	17.0278	21.1632	35.7356	41.5196	42.7394	157.779	433.075	-1.4567	0.00013226	0.0039074	--	sp|Q8GWS0|GRXC5_ARATH Glutaredoxin-C5, chloroplastic OS=Arabidopsis thaliana GN=GRXC5 PE=1 SV=1//1.06173e-47
BraA08002101	16.4392	10.1082	6.31135	22.1864	39.7574	18.7647	220.053	677.758	-1.6229	0.0023988	0.042254	--	sp|Q9CXF4|TBC15_MOUSE TBC1 domain family member 15 OS=Mus musculus GN=Tbc1d15 PE=1 SV=1//2.03749e-38
BraA08002130	385.739	553.682	415.664	121.494	95.6549	122.802	1894.12	598.495	1.6621	1.5771e-06	8.0347e-05	--	-//-
BraA08002142	7.69383	9.85931	3.69573	1.16454	1.81384	1.25997	141.405	35.4077	1.9977	0.00087326	0.018798	--	sp|Q9FHH8|COL5_ARATH Zinc finger protein CONSTANS-LIKE 5 OS=Arabidopsis thaliana GN=COL5 PE=2 SV=2//1.52142e-06
BraA08002183	19.7728	37.9674	29.2579	7.84024	4.95545	9.03595	142.849	45.0598	1.6646	0.00046104	0.011297	--	sp|P55852|SUMO1_ARATH Small ubiquitin-related modifier 1 OS=Arabidopsis thaliana GN=SUMO1 PE=1 SV=2//3.41984e-61
BraA08002209	0.1061	0.120931	0	1.49738	1.5812	1.53771	2.44612	63.6745	-4.7022	4.4792e-09	3.6339e-07	--	sp|O42832|SPB1_SCHPO AdoMet-dependent rRNA methyltransferase spb1 OS=Schizosaccharomyces pombe (strain 972 / ATCC 24843) GN=spb1 PE=1 SV=2//1.20382e-92
BraA08002236	3.56088	3.43424	4.85181	16.817	11.2031	16.2575	76.2999	357.829	-2.2295	6.0716e-08	4.1033e-06	--	sp|P29525|OLEO1_ARATH Oleosin 18.5 kDa OS=Arabidopsis thaliana GN=At4g25140 PE=1 SV=1//3.23988e-80
BraA08002247	96.4731	10.482	78.5003	147.408	138.428	236.529	1223.12	4249.95	-1.7969	0.00014556	0.0042452	--	sp|Q9C5M8|PLY18_ARATH Probable pectate lyase 18 OS=Arabidopsis thaliana GN=At4g24780 PE=2 SV=2//0
BraA08002252	11.9323	6.80014	8.69003	32.0453	27.9761	25.3601	177.293	696.757	-1.9745	1.5831e-07	9.8916e-06	--	sp|Q9SB58|ZDH19_ARATH Protein S-acyltransferase 8 OS=Arabidopsis thaliana GN=PAT08 PE=1 SV=2//0
BraA08002269	0.579111	1.23762	0.90921	2.28566	6.32899	4.79605	11.0118	66.1537	-2.5868	5.2931e-05	0.0018121	--	sp|Q9FSG7|TP1A_MALDO Thaumatin-like protein 1a OS=Malus domestica GN=TL1 PE=1 SV=1//2.01794e-79
BraA08002282	0.456141	0.433253	0.661057	44.5169	36.2551	35.9663	6.00331	566.86	-6.5611	1.6501e-37	1.7679e-34	--	sp|Q8LFV1|Y4295_ARATH UPF0725 protein At4g29550 OS=Arabidopsis thaliana GN=At4g29550 PE=2 SV=1//1.78677e-36
BraA08002322	275.886	290.171	354.121	0.199826	0	0	1293.25	0.387433	11.705	1.8809e-64	2.2838e-60	--	-//-
BraA08002326	5.04711	2.99137	3.48551	0.629887	0.933123	0.899586	383.264	101.536	1.9164	1.3214e-06	6.9057e-05	--	sp|Q9FL92|WRK16_ARATH Probable WRKY transcription factor 16 OS=Arabidopsis thaliana GN=WRKY16 PE=2 SV=1//0
BraA08002327	9.52326	9.15536	7.89624	1.20822	1.53337	1.18013	442.105	81.6217	2.4374	1.3311e-09	1.1409e-07	--	sp|Q9XGM3|RPS4C_ARATH Disease resistance protein RPS4 OS=Arabidopsis thaliana GN=RPS4 PE=1 SV=1//0
BraA08002333	11.9654	6.39806	6.70791	18.3743	28.4723	33.0314	49.4293	194.85	-1.9789	1.1285e-05	0.00046397	--	-//-
BraA08002334	87.7091	45.616	110.927	140.985	130.502	146.727	1193.52	2539.55	-1.0894	0.0016231	0.031234	--	sp|Q93VJ4|BEE2_ARATH Transcription factor BEE 2 OS=Arabidopsis thaliana GN=BEE2 PE=2 SV=1//9.77319e-148
BraA08002357	7.2144	1.42124	8.60526	87.6061	130.789	69.7059	57.2809	1180.4	-4.3651	2.9678e-14	4.7004e-12	--	sp|O23164|CRPM4_ARATH Cold-regulated 413 plasma membrane protein 4 OS=Arabidopsis thaliana GN=At4g37220 PE=2 SV=2//1.13508e-102
BraA08002359	0.846411	0.643153	0.926803	7.61263	10.0351	8.70379	12.5694	169.925	-3.7569	1.5783e-12	1.9423e-10	--	sp|Q9FGT7|ARR18_ARATH Two-component response regulator ARR18 OS=Arabidopsis thaliana GN=ARR18 PE=2 SV=2//1.00374e-10
BraA08002368	0.299088	0.767019	0.108363	1.60971	1.82006	0.967568	9.03305	43.3412	-2.2625	0.002011	0.036904	--	sp|Q9FI14|TAO1_ARATH Disease resistance protein TAO1 OS=Arabidopsis thaliana GN=TAO1 PE=3 SV=1//5.38406e-63
BraA08002381	22.712	20.4811	17.3611	30.3596	40.1524	36.7892	264.306	583.891	-1.1435	0.0016423	0.031503	--	sp|Q9SZU7|KAI2_ARATH Probable esterase KAI2 OS=Arabidopsis thaliana GN=KAI2 PE=1 SV=1//0
BraA08002386	1.71308	0.643927	1.02124	1.8309	4.8706	4.13168	54.1211	212.186	-1.9711	0.00044919	0.011063	--	sp|O81108|ACA2_ARATH Calcium-transporting ATPase 2, plasma membrane-type OS=Arabidopsis thaliana GN=ACA2 PE=1 SV=1//0
BraA08002394	80.4058	104.976	94.4324	0.599478	2.90492	1.08101	391.96	7.7967	5.6517	9.0881e-28	4.8684e-25	--	sp|P25866|UBC2_WHEAT Ubiquitin-conjugating enzyme E2 2 OS=Triticum aestivum GN=UBC2 PE=1 SV=1//1.8558e-08
BraA08002412	36.7935	42.9722	21.7788	0.0543277	0.112825	0.11756	518.794	1.79572	8.1745	2.2385e-27	1.1325e-24	--	sp|Q02971|CADH7_ARATH Cinnamyl alcohol dehydrogenase 7 OS=Arabidopsis thaliana GN=CAD7 PE=1 SV=2//1.8783e-169
BraA08002413	4.8723	4.62782	0.490356	21.9496	68.6783	76.1313	56.455	1165.33	-4.3675	9.6104e-07	5.1482e-05	--	sp|Q02971|CADH7_ARATH Cinnamyl alcohol dehydrogenase 7 OS=Arabidopsis thaliana GN=CAD7 PE=1 SV=2//0
BraA08002428	1.00942	0.431448	1.09717	5.31204	7.02022	4.31052	5.92465	48.241	-3.0255	8.6382e-05	0.0027338	--	-//-
BraA08002432	43.5363	17.4148	48.6745	93.8106	80.2962	96.7958	547.791	1685.6	-1.6216	4.7429e-06	0.00021627	--	sp|Q680K2|GPPL1_ARATH Haloacid dehalogenase-like hydrolase domain-containing protein At4g39970 OS=Arabidopsis thaliana GN=At4g39970 PE=2 SV=1//0
BraA08002441	0	0.171153	0.14508	10.5842	11.0898	10.3116	1.86281	234.051	-6.9732	1.3996e-27	7.2835e-25	--	sp|Q9SJ04|SKIP6_ARATH F-box/kelch-repeat protein SKIP6 OS=Arabidopsis thaliana GN=SKIP6 PE=1 SV=1//7.33301e-60
BraA08002470	0	0.383509	0.216725	8.58512	6.46306	6.15373	1.5673	70.0441	-5.4819	4.6287e-11	4.8731e-09	--	-//-
BraA08002477	1.36736	1.45284	1.36587	4.92276	6.40109	14.515	52.8045	398.888	-2.9173	0.00097537	0.020585	--	sp|Q9SJ20|RIR1_ARATH Ribonucleoside-diphosphate reductase large subunit OS=Arabidopsis thaliana GN=RNR1 PE=1 SV=1//0
BraA08002502	408.156	299.016	458.007	895.343	687.152	642.069	7515.34	18094.3	-1.2676	0.0005125	0.012372	--	sp|Q944G9|ALFC2_ARATH Probable fructose-bisphosphate aldolase 2, chloroplastic OS=Arabidopsis thaliana GN=FBA2 PE=1 SV=2//0
BraA08002553	4.78466	4.07287	3.39392	0.463597	0.782253	0.564286	58.9416	10.8206	2.4455	0.00030718	0.0081144	--	sp|Q9LV41|FBK68_ARATH Putative F-box/kelch-repeat protein At3g24610 OS=Arabidopsis thaliana GN=At3g24610 PE=4 SV=1//2.77303e-62
BraA08002564	0.297167	0.193547	0	1.42166	1.43404	1.84579	3.30442	40.3665	-3.6107	3.7136e-05	0.001333	--	sp|Q9LV41|FBK68_ARATH Putative F-box/kelch-repeat protein At3g24610 OS=Arabidopsis thaliana GN=At3g24610 PE=4 SV=1//1.26507e-89
BraA08002568	413.768	302.98	517.382	781.667	682.817	815.816	7994.23	18416.5	-1.204	0.00034915	0.008963	--	sp|Q9LPW0|G3PA2_ARATH Glyceraldehyde-3-phosphate dehydrogenase GAPA2, chloroplastic OS=Arabidopsis thaliana GN=GAPA2 PE=2 SV=1//0
BraA08002581	21.9338	15.5115	18.3241	2.97829	7.12011	6.51964	225.292	82.0718	1.4568	0.00060446	0.014078	--	-//-
BraA08002587	25.6772	34.5159	19.6881	49.4986	54.0306	46.8932	368.098	873.09	-1.246	0.0003947	0.0099432	--	sp|Q9LN77|P2A12_ARATH F-box protein PP2-A12 OS=Arabidopsis thaliana GN=P2A12 PE=2 SV=1//4.58381e-174
BraA08002684	20.4865	25.8521	29.9255	106.526	81.6581	92.659	183.654	849.811	-2.2102	2.7158e-09	2.269e-07	--	-//-
BraA08002686	17.3194	15.4693	30.5154	66.9182	48.1804	55.4832	594.009	2002.9	-1.7535	6.4195e-06	0.0002814	--	sp|Q2MHE4|HT1_ARATH Serine/threonine-protein kinase HT1 OS=Arabidopsis thaliana GN=HT1 PE=1 SV=1//5.06758e-76
BraA08002687	8.04308	8.33903	7.60705	15.3914	14.1528	11.7371	289.305	628.311	-1.1189	0.002113	0.038275	--	sp|Q9SVE7|MATE3_ARATH MATE efflux family protein 3, chloroplastic OS=Arabidopsis thaliana GN=DTX45 PE=2 SV=2//0
BraA08002719	750.918	362.97	1098.71	1559.6	1498.45	1899.76	4719	13054.2	-1.468	1.5615e-05	0.0006203	--	sp|Q9SUI5|PSAK_ARATH Photosystem I reaction center subunit psaK, chloroplastic OS=Arabidopsis thaliana GN=PSAK PE=2 SV=2//2.9519e-72
BraA08002733	13.3453	19.1384	10.8658	3.32711	4.60637	3.66461	402.396	134.682	1.5791	5.5016e-05	0.0018747	--	sp|Q9C757|INT2_ARATH Probable inositol transporter 2 OS=Arabidopsis thaliana GN=INT2 PE=1 SV=1//0
BraA08002740	18.422	28.2838	24.6254	57.0642	42.2885	37.7932	248.196	605.198	-1.2859	0.0013587	0.027208	--	-//-
BraA08002751	87.7195	94.2214	131.021	34.1941	27.1378	34.3803	765.174	292.459	1.3876	9.9278e-05	0.0030544	--	sp|Q8L7K0|R18A1_ARATH 60S ribosomal protein L18a-1 OS=Arabidopsis thaliana GN=RPL18AA PE=2 SV=1//9.25363e-101
BraA08002753	507.122	137.703	1227.72	1544.92	1346.69	2026.8	8258.64	26487.5	-1.6813	0.0003432	0.0088596	--	sp|P04778|CB1C_ARATH Chlorophyll a-b binding protein 1, chloroplastic OS=Arabidopsis thaliana GN=LHCB1.3 PE=1 SV=1//0
BraA08002763	9.02279	6.16691	5.91649	0.445005	0.723928	0.818503	396.81	46.1505	3.104	3.1477e-13	4.3931e-11	--	sp|Q9ASQ6|Y1972_ARATH Probable LRR receptor-like serine/threonine-protein kinase At1g29720 OS=Arabidopsis thaliana GN=RFK1 PE=2 SV=3//4.97358e-55
BraA08002807	28.6889	29.611	41.731	77.7744	53.2059	71.7732	184.625	469.643	-1.347	0.00040055	0.010056	--	-//-
BraA08002864	7.543	8.32706	6.01964	12.7398	12.8988	10.9681	403.248	850.236	-1.0762	0.002301	0.040927	--	sp|Q5S1U6|IFRD1_PIG Interferon-related developmental regulator 1 OS=Sus scrofa GN=IFRD1 PE=2 SV=1//1.46907e-34
BraA08002871	33.1738	22.2248	27.3414	47.975	47.1742	45.7458	382.24	816.33	-1.0947	0.0023264	0.041299	--	sp|Q9S709|U2AFA_ARATH Splicing factor U2af small subunit A OS=Arabidopsis thaliana GN=U2AF35A PE=1 SV=1//2.91895e-102
BraA08002881	11.2012	10.2959	10.1488	3.23497	2.82063	3.98099	358.339	142.179	1.3336	0.00054737	0.012981	--	sp|Q8BGB2|TTC7A_MOUSE Tetratricopeptide repeat protein 7A OS=Mus musculus GN=Ttc7a PE=1 SV=1//1.62199e-12
BraA08002924	4.60233	6.66639	6.4846	1.60546	1.7147	1.48888	108.539	36.7603	1.562	0.002116	0.03829	--	sp|Q9FRH4|IDD16_ARATH Protein indeterminate-domain 16 OS=Arabidopsis thaliana GN=IDD16 PE=2 SV=1//1.37174e-175
BraA08002927	490.822	530.716	449.167	766.325	887.677	1291.84	1772.19	4401.76	-1.3125	8.673e-05	0.0027425	--	-//-
BraA08002982	4.22549	0.0963233	2.9394	5.90277	11.1671	13.0354	25.2687	127.665	-2.3369	9.4481e-06	0.0003974	--	sp|Q9LQY3|P24D9_ARATH Transmembrane emp24 domain-containing protein p24delta9 OS=Arabidopsis thaliana GN=At1g26690 PE=2 SV=1//8.75513e-124
BraA08002996	2.61387	2.76127	5.17403	8.96693	9.31103	12.5397	48.919	175.864	-1.846	5.4085e-05	0.0018447	--	sp|Q9ZVH3|ORC6_ARATH Origin of replication complex subunit 6 OS=Arabidopsis thaliana GN=ORC6 PE=1 SV=2//1.79471e-179
BraA08003034	19.905	17.0633	29.0492	51.5945	41.7959	32.5541	930.314	2233.97	-1.2638	0.0027039	0.046394	--	sp|Q9LRA7|TPS9_ARATH Probable alpha,alpha-trehalose-phosphate synthase [UDP-forming] 9 OS=Arabidopsis thaliana GN=TPS9 PE=2 SV=1//0
BraA08003141	0.721016	0.410903	1.04492	15.0393	14.327	23.1387	8.92076	264.689	-4.891	7.1467e-21	2.0181e-18	--	sp|Q8L9J7|SWET1_ARATH Bidirectional sugar transporter SWEET1 OS=Arabidopsis thaliana GN=SWEET1 PE=1 SV=1//7.86289e-138
BraA08003154	10.3757	7.71749	9.27154	17.3849	20.2299	32.2737	164.389	518.361	-1.6568	1.1807e-05	0.00048325	--	sp|Q9FK25|OMT1_ARATH Flavone 3&apos;-O-methyltransferase 1 OS=Arabidopsis thaliana GN=OMT1 PE=1 SV=1//3.8224e-103
BraA08003201	0.461158	0.525622	0.712883	5.64788	15.5779	15.3723	5.42171	141.277	-4.7036	5.9629e-09	4.7634e-07	--	sp|Q38919|RAC4_ARATH Rac-like GTP-binding protein ARAC4 OS=Arabidopsis thaliana GN=ARAC4 PE=1 SV=1//1.12328e-129
BraA08003220	1.80692	0.869571	1.5518	3.59223	5.30589	2.39016	61.7559	205.667	-1.7357	0.00095952	0.020309	--	sp|Q0WSY2|FPP4_ARATH Filament-like plant protein 4 OS=Arabidopsis thaliana GN=FPP4 PE=1 SV=1//0
BraA08003224	6.8425	7.06126	5.27089	0.309654	0.413405	0.526475	120.82	9.7657	3.629	6.5732e-10	5.8919e-08	--	sp|Q9SBK6|JMT_BRARP Jasmonate O-methyltransferase OS=Brassica rapa subsp. pekinensis GN=JMT PE=1 SV=1//0
BraA08003225	10.9167	11.207	5.16528	1.39508	2.67437	2.94141	211.387	67.241	1.6525	0.00057053	0.01341	--	sp|Q949P1|ABAH1_ARATH Abscisic acid 8&apos;-hydroxylase 1 OS=Arabidopsis thaliana GN=CYP707A1 PE=2 SV=1//2.90319e-68
BraA08003250	82.9541	59.8792	108.682	165.58	133.734	179.007	1088.46	2579.7	-1.2449	0.00030332	0.0080416	--	sp|P13869|CB12_PETHY Chlorophyll a-b binding protein, chloroplastic OS=Petunia hybrida PE=2 SV=1//2.02878e-100
BraA08003253	0.862937	0.956244	1.15796	2.63755	3.35796	2.35739	36.465	127.363	-1.8044	0.0002469	0.0067268	--	sp|Q54DU5|Y2028_DICDI von Willebrand factor A domain-containing protein DDB_G0292028 OS=Dictyostelium discoideum GN=DDB_G0292028 PE=3 SV=1//5.70237e-17
BraA08003258	76.4956	62.9987	46.3209	2.48355	5.00602	4.89996	353.931	29.1068	3.604	1.2268e-15	2.1799e-13	--	sp|Q2V9B0|MY1R1_SOLTU Transcription factor MYB1R1 OS=Solanum tuberosum PE=2 SV=1//3.6106e-30
BraA08003280	0.4008	0.253793	1.39836	4.00534	2.98654	3.06577	27.6121	167.181	-2.598	1.4346e-07	9.01e-06	--	sp|Q9S823|LNG2_ARATH Protein LONGIFOLIA 2 OS=Arabidopsis thaliana GN=LNG2 PE=1 SV=1//3.75376e-15
BraA08003320	2.05694	1.95373	1.65611	10.8245	11.2399	13.841	4.82128	38.1712	-2.985	0.00039877	0.010018	--	sp|Q9SHI1|IF2C_ARATH Translation initiation factor IF-2, chloroplastic OS=Arabidopsis thaliana GN=At1g17220 PE=2 SV=2//3.21727e-27
BraA08003375	11.3935	15.9251	7.53174	2.35241	2.20437	1.24155	168.6	35.849	2.2336	1.0487e-05	0.00043508	--	sp|Q9FWQ5|HAC12_ARATH Histone acetyltransferase HAC12 OS=Arabidopsis thaliana GN=HAC12 PE=2 SV=2//7.2767e-28
BraA08003385	5.60997	4.61272	6.41786	20.99	16.9705	12.6841	175.024	673.494	-1.9441	3.6886e-05	0.001329	--	sp|Q9S9N1|HSP7E_ARATH Heat shock 70 kDa protein 5 OS=Arabidopsis thaliana GN=HSP70-5 PE=2 SV=1//0
BraA08003424	0.102653	0	0	0.491098	0.577936	0.673034	0.858299	18.4983	-4.4298	0.0014474	0.028422	--	sp|Q1PFW3|CCSDS_ARATH Cyclin-SDS OS=Arabidopsis thaliana GN=SDS PE=1 SV=2//0
BraA08003444	6.77075	4.78663	4.5543	0.246012	0.170302	0.0887242	54.8008	2.21241	4.6305	7.4175e-08	4.8949e-06	--	sp|P25865|UBC1_ARATH Ubiquitin-conjugating enzyme E2 1 OS=Arabidopsis thaliana GN=UBC1 PE=1 SV=1//6.16689e-87
BraA08003463	1.47321	1.49258	0.632603	20.5173	47.976	47.9558	6.36036	254.178	-5.3206	8.7566e-14	1.2914e-11	--	-//-
BraA08003487	9.10287	6.99924	13.8553	54.7122	50.7107	43.1909	244.737	1515.85	-2.6308	7.134e-13	9.3478e-11	--	sp|O65788|C71B2_ARATH Cytochrome P450 71B2 OS=Arabidopsis thaliana GN=CYP71B2 PE=2 SV=2//0
BraA08003493	11.0627	6.30456	10.2025	17.1924	19.2177	16.2761	241.194	575.272	-1.2541	0.00073764	0.016305	--	-//-
BraA08003496	13.1185	17.6859	3.37051	0.173849	0.54156	1.16619	270.609	18.2302	3.8918	0.00074738	0.01647	--	sp|Q9LPV5|NRT25_ARATH High affinity nitrate transporter 2.5 OS=Arabidopsis thaliana GN=NRT2.5 PE=2 SV=1//0
BraA08003498	6.27982	5.917	6.79538	12.0973	16.7626	17.4226	132.913	400.417	-1.591	3.8586e-05	0.0013726	--	sp|Q9LPW3|SCRM2_ARATH Transcription factor SCREAM2 OS=Arabidopsis thaliana GN=SCRM2 PE=1 SV=1//3.22218e-154
BraA08003539	0.0910758	0	0.131991	9.28065	7.96279	7.02411	1.45872	196.782	-7.0757	3.893e-25	1.63e-22	--	-//-
BraA08003641	5.76813	5.25956	4.80665	8.48547	13.4674	19.7799	64.1055	207.613	-1.6954	0.00020966	0.0058434	--	sp|O82798|ARR4_ARATH Two-component response regulator ARR4 OS=Arabidopsis thaliana GN=ARR4 PE=1 SV=1//7.08783e-108
BraA08003693	113.973	166.429	141.502	248.972	245.726	338.913	1120.66	2757.41	-1.299	0.00011487	0.0034725	--	sp|Q43291|RL211_ARATH 60S ribosomal protein L21-1 OS=Arabidopsis thaliana GN=RPL21A PE=2 SV=2//2.21047e-112
BraA08003703	32.8763	33.8174	23.2549	49.6185	49.3988	50.5866	612.229	1281.71	-1.0659	0.002026	0.037087	--	sp|O80526|ACLA3_ARATH ATP-citrate synthase alpha chain protein 3 OS=Arabidopsis thaliana GN=ACLA-3 PE=2 SV=1//0
BraA08003704	12.6895	15.5549	11.4376	2.0363	2.40517	5.06728	434.916	128.383	1.7603	6.3667e-06	0.00027976	--	sp|Q93ZW0|G6PD4_ARATH Glucose-6-phosphate 1-dehydrogenase 4, chloroplastic OS=Arabidopsis thaliana GN=At1g09420 PE=2 SV=1//0
BraA08003722	24.5375	11.2741	19.3594	29.3674	40.4905	27.2035	380.67	833.953	-1.1314	0.0016382	0.031442	--	sp|O80492|P2C05_ARATH Probable protein phosphatase 2C 5 OS=Arabidopsis thaliana GN=At1g09160 PE=2 SV=1//0
BraA08003739	25.943	26.9061	21.0565	7.48325	10.4237	9.42945	451.773	208.064	1.1186	0.0029006	0.049016	--	sp|B9DHD7|VAP22_ARATH Vesicle-associated protein 2-2 OS=Arabidopsis thaliana GN=PVA22 PE=1 SV=1//0
BraA08003740	8.92705	9.70957	5.18214	0.710311	2.08363	2.19028	372.388	95.4239	1.9644	3.0569e-06	0.00014572	--	sp|F4HXQ7|MYOB1_ARATH Myosin-binding protein 1 OS=Arabidopsis thaliana GN=MYOB1 PE=1 SV=1//2.86176e-88
BraA08003750	0.728918	0.466065	0.343537	0.833521	1.71335	1.67482	25.1251	85.1372	-1.7607	0.0013922	0.02773	--	sp|Q9FRS6|PXL1_ARATH Leucine-rich repeat receptor-like protein kinase PXL1 OS=Arabidopsis thaliana GN=PXL1 PE=2 SV=1//0
BraA08003774	51.1441	94.3433	54.9398	21.2482	13.2047	14.2813	346.967	107.843	1.6859	0.00035552	0.0091009	--	sp|Q9SGE2|SMR2_ARATH Cyclin-dependent protein kinase inhibitor SMR2 OS=Arabidopsis thaliana GN=SMR2 PE=1 SV=1//2.40389e-37
BraA08003802	0.168237	0.926815	0.474086	4.76206	3.06438	3.14943	32.6509	291.376	-3.1577	2.3831e-07	1.4372e-05	--	sp|Q9XE58|SCL14_ARATH Scarecrow-like protein 14 OS=Arabidopsis thaliana GN=SCL14 PE=2 SV=2//0
BraA08003838	1186.71	837.866	1819.46	3104.2	2181.81	2250.18	16369.8	40306.6	-1.3	0.0028099	0.047762	--	sp|P11594|PSBP_SINAL Oxygen-evolving enhancer protein 2, chloroplastic OS=Sinapis alba GN=PSBP PE=2 SV=2//2.01621e-155
BraA08003843	16.8574	10.2397	28.0876	2.70431	1.40404	4.28439	161.848	30.377	2.4136	0.0028773	0.048705	--	sp|Q9SHJ8|HIBC8_ARATH 3-hydroxyisobutyryl-CoA hydrolase-like protein 5 OS=Arabidopsis thaliana GN=At1g06550 PE=1 SV=2//9.22502e-45
BraA08003881	113.791	154.707	99.824	21.3628	58.7455	52.6826	1393.16	614.813	1.1801	0.00087366	0.018798	--	sp|Q9SYK9|U74E2_ARATH UDP-glycosyltransferase 74E2 OS=Arabidopsis thaliana GN=UGT74E2 PE=1 SV=1//3.85101e-140
BraA08003887	0	0.057051	0	4.45398	6.4649	6.83983	0.325429	128.286	-8.6228	1.4571e-21	4.2462e-19	--	-//-
BraA08003897	0.306229	0.116346	0	3.90671	6.28778	4.75522	1.18373	53.0652	-5.4864	4.6492e-09	3.7634e-07	--	sp|Q8GWK2|AP2L4_ARATH AP2-like ethylene-responsive transcription factor At2g41710 OS=Arabidopsis thaliana GN=At2g41710 PE=2 SV=2//2.0783e-26
BraA08003910	0.382016	0.136068	0.23068	2.01034	4.12753	4.5479	9.15982	160.197	-4.1284	6.0992e-12	7.0309e-10	--	sp|Q9C9L5|WAKLH_ARATH Wall-associated receptor kinase-like 9 OS=Arabidopsis thaliana GN=WAKL9 PE=2 SV=1//0
BraA08003974	53.9624	45.208	64.4994	128.36	89.1742	96.3104	1055.69	2555.04	-1.2752	0.00082341	0.017843	--	sp|O48741|PORC_ARATH Protochlorophyllide reductase C, chloroplastic OS=Arabidopsis thaliana GN=PORC PE=1 SV=1//0
BraA08003989	0.093417	0.425903	0.586662	3.61999	18.4697	23.3548	7.01723	342.077	-5.6073	2.7113e-05	0.0010151	--	sp|P13917|7SB1_SOYBN Basic 7S globulin OS=Glycine max GN=BG PE=1 SV=2//7.81091e-72
BraA08003994	0.769899	1.22853	1.48769	8.69244	7.64915	11.6364	6.66358	66.304	-3.3147	1.8019e-06	9.0658e-05	--	sp|Q8SSN5|NAA20_DICDI N-alpha-acetyltransferase 20 OS=Dictyostelium discoideum GN=nat5 PE=3 SV=2//2.78984e-48
BraA08003996	17.9107	21.9885	20.6821	5.28566	5.66001	8.08675	410.77	160.089	1.3595	0.00038773	0.0097945	--	sp|Q54UI3|WDR4_DICDI tRNA (guanine-N(7)-)-methyltransferase non-catalytic subunit wdr4 OS=Dictyostelium discoideum GN=wdr4 PE=3 SV=1//6.51721e-25
BraA09000011	2.50914	3.15574	1.92266	0.248355	0.0859619	0.268707	25.5073	2.58281	3.3039	0.0018068	0.033909	--	sp|Q8GZ38|UNE10_ARATH Transcription factor UNE10 OS=Arabidopsis thaliana GN=UNE10 PE=2 SV=1//1.56282e-78
BraA09000043	17.1304	12.4945	13.2794	1.89245	3.36393	4.4421	373.77	103.648	1.8505	3.3907e-06	0.00015916	--	sp|O65258|BAM2_ARATH Beta-amylase 2, chloroplastic OS=Arabidopsis thaliana GN=BAM2 PE=1 SV=2//0
BraA09000047	188.668	203.724	191.061	424.312	373.634	372.472	807.395	2039.02	-1.3365	0.00010087	0.0030981	--	-//-
BraA09000060	14.0202	14.9051	10.9337	0.902329	1.93637	0.455594	184.681	19.0436	3.2777	1.0082e-10	1.0231e-08	--	sp|Q84WU2|UBP13_ARATH Ubiquitin carboxyl-terminal hydrolase 13 OS=Arabidopsis thaliana GN=UBP13 PE=1 SV=1//6.93248e-09
BraA09000065	230.38	225.512	291.127	539.528	454.883	629.76	3162.85	8576.23	-1.4391	1.9708e-05	0.00076619	--	sp|O04603|RK5_ARATH 50S ribosomal protein L5, chloroplastic OS=Arabidopsis thaliana GN=RPL5 PE=2 SV=1//1.59054e-162
BraA09000068	4.63367	4.22512	4.12414	0	0.111604	0.319791	135.08	5.32385	4.6652	7.568e-14	1.1252e-11	--	sp|Q84RE1|FBK48_ARATH F-box/kelch-repeat protein At2g44700 OS=Arabidopsis thaliana GN=At2g44700 PE=2 SV=2//3.5969e-43
BraA09000082	1156.61	651.397	1338.79	1599.09	1637.42	1840.68	8310.5	16637.2	-1.0014	0.0029541	0.049636	--	sp|O04616|CUT1A_ARATH Protein CURVATURE THYLAKOID 1A, chloroplastic OS=Arabidopsis thaliana GN=CURT1A PE=1 SV=1//3.26832e-81
BraA09000090	82.0997	46.2918	117.796	146.73	123.847	144.329	1837.42	3851.87	-1.0679	0.0018727	0.034821	--	sp|Q9M158|STR4_ARATH Rhodanese-like domain-containing protein 4, chloroplastic OS=Arabidopsis thaliana GN=STR4 PE=1 SV=2//0
BraA09000110	86.8401	77.2038	65.443	12.5273	9.42421	6.63866	500.78	79.7246	2.6511	2.6567e-11	2.8717e-09	--	sp|Q9ZUZ3|SAU32_ARATH Auxin-responsive protein SAUR32 OS=Arabidopsis thaliana GN=SAUR32 PE=2 SV=1//1.23732e-35
BraA09000122	38.283	61.4543	43.1112	15.2017	13.434	7.6113	493.255	159.353	1.6301	1.6932e-05	0.00066679	--	sp|Q93V56|IPYR1_ARATH Soluble inorganic pyrophosphatase 1 OS=Arabidopsis thaliana GN=PPA1 PE=1 SV=1//3.62817e-126
BraA09000128	22.6861	25.3248	22.3196	66.0625	49.772	48.1524	395.81	1170.07	-1.5637	1.5822e-05	0.00062783	--	sp|Q8AVP1|RPF1_XENLA Ribosome production factor 1 OS=Xenopus laevis GN=rpf1 PE=2 SV=1//1.10894e-90
BraA09000189	0	0.053375	0.180977	1.52342	1.6284	1.50282	1.50746	36.3851	-4.5932	5.4195e-06	0.00024342	--	-//-
BraA09000244	10.0739	10.146	9.30826	15.8777	17.3241	17.4443	235.475	504.949	-1.1006	0.0028447	0.048287	--	sp|Q40153|LE14B_LITER LEC14B protein OS=Lithospermum erythrorhizon PE=2 SV=1//0
BraA09000264	1225.35	824.631	1560.4	2667.9	2093.88	1844.31	13576.6	31251.6	-1.2028	0.0021922	0.039299	--	sp|Q9ZR03|UCRIA_ARATH Cytochrome b6-f complex iron-sulfur subunit, chloroplastic OS=Arabidopsis thaliana GN=petC PE=1 SV=1//3.44468e-133
BraA09000288	6.03755	10.7767	9.02501	0.054498	0.0565894	0.29482	132.811	2.5243	5.7173	1.4784e-16	2.8646e-14	--	sp|Q9M0U9|SKI19_ARATH F-box protein SKIP19 OS=Arabidopsis thaliana GN=SKIP19 PE=1 SV=1//6.56993e-103
BraA09000299	14.4704	16.0385	15.7327	3.50473	3.63923	4.99335	373.103	121.711	1.6161	3.7997e-05	0.0013596	--	sp|Q9LTL0|C71BQ_ARATH Cytochrome P450 71B26 OS=Arabidopsis thaliana GN=CYP71B26 PE=2 SV=1//0
BraA09000394	25.1264	6.62331	27.4392	45.0284	45.13	30.5867	213.479	544.087	-1.3497	0.0024577	0.043167	--	sp|Q9LVP9|VTI13_ARATH Vesicle transport v-SNARE 13 OS=Arabidopsis thaliana GN=VTI13 PE=2 SV=1//2.05252e-136
BraA09000397	55.0613	42.8183	85.8166	244.798	171.006	131.603	883.394	3326.7	-1.913	0.0012567	0.025377	--	-//-
BraA09000400	3.18511	6.68315	5.66507	0.831149	0.359602	0.299753	62.8843	7.81174	3.009	1.4344e-05	0.00057545	--	-//-
BraA09000405	0.118497	0.945434	2.17526	2.83449	6.35744	7.07402	24.5362	147.069	-2.5835	2.0187e-05	0.0007823	--	sp|Q1LUS8|RBP10_DANRE Ran-binding protein 10 OS=Danio rerio GN=ranbp10 PE=3 SV=1//9.29607e-51
BraA09000443	29.1775	22.8258	35.8783	5.07588	7.77422	13.1804	194.824	70.2946	1.4707	0.00073028	0.016204	--	-//-
BraA09000446	9.08481	5.31013	15.8668	33.7668	29.1609	34.243	76.9995	306.298	-1.992	1.8577e-06	9.2824e-05	--	sp|Q9LV66|Y5848_ARATH Uncharacterized protein At5g48480 OS=Arabidopsis thaliana GN=At5g48480 PE=1 SV=1//2.24995e-31
BraA09000499	12.1811	11.208	15.2207	2.31147	2.5692	2.25432	333.293	76.7246	2.119	2.3152e-07	1.3986e-05	--	-//-
BraA09000502	2.37662	4.01957	3.85167	22.1529	14.0912	17.6984	39.2052	260.882	-2.7343	4.4103e-08	3.0485e-06	--	sp|Q75QI0|CFDP1_CHICK Craniofacial development protein 1 OS=Gallus gallus GN=CFDP1 PE=2 SV=1//8.57858e-06
BraA09000516	20.541	21.4328	20.8463	5.91214	10.0215	7.33018	550.066	252.091	1.1257	0.0022991	0.040914	--	sp|Q68KI4|NHX1_ARATH Sodium/hydrogen exchanger 1 OS=Arabidopsis thaliana GN=NHX1 PE=1 SV=2//0
BraA09000526	11.2758	15.8916	9.31192	22.4458	19.3053	18.1337	958.964	1995.87	-1.0575	0.0017862	0.033625	--	sp|O23732|GSHB_BRAJU Glutathione synthetase, chloroplastic OS=Brassica juncea GN=GSH2 PE=2 SV=1//0
BraA09000541	0.344993	2.22824	1.11106	14.9642	14.1674	9.88095	9.34567	125.319	-3.7452	7.571e-11	7.8128e-09	--	sp|Q94F49|H2A5_ARATH Probable histone H2A.5 OS=Arabidopsis thaliana GN=At5g27670 PE=1 SV=1//1.30788e-58
BraA09000548	60.2804	90.3909	63.1971	16.3622	8.70744	10.6218	291.84	62.3718	2.2262	1.2591e-07	8.0184e-06	--	sp|B6EPU1|RL18_ALISL 50S ribosomal protein L18 OS=Aliivibrio salmonicida (strain LFI1238) GN=rplR PE=3 SV=1//8.14877e-09
BraA09000556	2.69705	2.55633	2.27663	7.41573	8.40546	9.14025	77.4155	320.261	-2.0486	6.1677e-07	3.4511e-05	--	sp|Q8RWU5|FBL3_ARATH F-box/LRR-repeat protein 3 OS=Arabidopsis thaliana GN=FBL3 PE=2 SV=1//1.07579e-101
BraA09000759	52.6981	50.0302	59.843	103.114	89.6397	73.8161	763.388	1577.67	-1.0473	0.0025278	0.044141	--	-//-
BraA09000780	94.2094	125.81	132.363	434.535	393.534	472.871	1137.71	5246.11	-2.2051	1.677e-10	1.6465e-08	--	sp|P17407|21KD_DAUCA 21 kDa protein OS=Daucus carota PE=2 SV=1//1.62845e-48
BraA09000794	6.2703	5.92861	11.9097	106.014	108.241	113.005	100.056	1680.17	-4.0697	1.9422e-25	8.524e-23	--	-//-
BraA09001017	115.347	56.7179	189.992	279.776	242.374	252.714	1966.62	5225.56	-1.4099	6.6709e-05	0.0022051	--	sp|P23321|PSBO1_ARATH Oxygen-evolving enhancer protein 1-1, chloroplastic OS=Arabidopsis thaliana GN=PSBO1 PE=1 SV=2//0
BraA09001023	2.91399	2.53985	3.31221	7.29837	10.2181	10.7356	30.0089	119.337	-1.9916	9.0719e-05	0.0028366	--	sp|Q6NQL6|LPPE2_ARATH Lipid phosphate phosphatase epsilon 2, chloroplastic OS=Arabidopsis thaliana GN=LPPE2 PE=1 SV=1//8.63491e-61
BraA09001047	12.3553	5.96434	28.0876	363.413	456.499	502.891	95.1355	3302.99	-5.1176	3.2052e-37	3.2433e-34	--	sp|Q39129|STR16_ARATH Thiosulfate sulfurtransferase 16, chloroplastic OS=Arabidopsis thaliana GN=STR16 PE=1 SV=2//9.8934e-63
BraA09001050	11.5754	18.1141	16.363	3.58591	2.78086	3.19222	284.323	74.3008	1.9361	3.406e-06	0.00015968	--	sp|P38355|YB8B_YEAST Uncharacterized transporter YBR287W OS=Saccharomyces cerevisiae (strain ATCC 204508 / S288c) GN=YBR287W PE=1 SV=1//8.96449e-13
BraA09001053	20.1663	0.303436	165.13	225.621	154.335	210.97	846.853	3276.9	-1.9521	0.0029077	0.049082	--	sp|Q9SU35|ERLL1_ARATH pEARLI1-like lipid transfer protein 1 OS=Arabidopsis thaliana GN=AZI1 PE=1 SV=1//3.58503e-11
BraA09001059	4.40906	3.32325	2.16428	0.306192	0.317941	1.5828	80.7785	22.0024	1.8763	0.0010603	0.02207	--	-//-
BraA09001066	757.881	557.972	1086.78	1836.09	1568.41	1157.25	15676.3	37391.6	-1.2541	0.0029667	0.049801	--	sp|Q56YA5|SGAT_ARATH Serine--glyoxylate aminotransferase OS=Arabidopsis thaliana GN=AGT1 PE=1 SV=2//0
BraA09001106	9.90787	4.49591	14.3739	56.85	42.5534	66.4603	274.143	1958.6	-2.8368	5.0438e-13	6.7548e-11	--	sp|Q39161|NIR_ARATH Ferredoxin--nitrite reductase, chloroplastic OS=Arabidopsis thaliana GN=NIR1 PE=1 SV=1//0
BraA09001129	12.188	9.38079	10.5155	19.1492	18.1414	21.8358	208.599	480.856	-1.2049	0.0013466	0.027011	--	sp|O22468|MSI2_ARATH WD-40 repeat-containing protein MSI2 OS=Arabidopsis thaliana GN=MSI2 PE=2 SV=1//0
BraA09001201	18.146	16.9392	14.6556	4.43099	5.77476	5.84587	614.135	246.649	1.3161	0.00032096	0.0084174	--	sp|Q39027|MPK7_ARATH Mitogen-activated protein kinase 7 OS=Arabidopsis thaliana GN=MPK7 PE=1 SV=2//1.13909e-179
BraA09001205	7.24183	7.61161	6.53589	0.954301	1.24942	1.0325	143.994	27.1821	2.4053	1.7527e-06	8.843e-05	--	sp|Q9P6Q3|BCS1_SCHPO Probable mitochondrial chaperone bcs1 OS=Schizosaccharomyces pombe (strain 972 / ATCC 24843) GN=SPAC644.07 PE=2 SV=1//2.14227e-29
BraA09001219	1.54821	4.49483	1.80628	0	0.145113	0.423365	78.0087	6.74435	3.5319	0.0014414	0.028351	--	sp|Q9ZNQ8|PERK4_ARATH Proline-rich receptor-like protein kinase PERK4 OS=Arabidopsis thaliana GN=PERK4 PE=1 SV=1//0
BraA09001262	4.87984	3.90522	6.65408	40.2667	36.7573	21.4608	131.364	1055.5	-3.0063	6.38e-07	3.559e-05	--	sp|Q9S7B5|THRC1_ARATH Threonine synthase 1, chloroplastic OS=Arabidopsis thaliana GN=TS1 PE=1 SV=1//0
BraA09001268	19.4508	25.0904	23.6314	1.11441	1.15718	1.20574	171.341	10.9158	3.9724	3.2178e-13	4.4739e-11	--	sp|Q9ZUP3|NAP1B_ARATH Nucleosome assembly protein 1;2 OS=Arabidopsis thaliana GN=NAP1;2 PE=1 SV=1//1.06835e-57
BraA09001287	9.42443	16.5966	9.35159	22.8278	26.1501	21.9298	242.512	610.967	-1.333	0.00021827	0.006051	--	sp|Q9SIV0|SUR1_ARATH S-alkyl-thiohydroximate lyase SUR1 OS=Arabidopsis thaliana GN=SUR1 PE=1 SV=1//0
BraA09001291	52.6322	58.8228	57.774	95.6576	89.582	96.8735	580.559	1212.68	-1.0627	0.0022052	0.039493	--	sp|O82197|VP321_ARATH Vacuolar protein sorting-associated protein 32 homolog 1 OS=Arabidopsis thaliana GN=VPS32.1 PE=1 SV=1//2.07295e-95
BraA09001328	0.667455	1.01434	0.823998	4.89615	5.59981	6.06511	19.7568	162.645	-3.0413	1.8873e-09	1.5988e-07	--	sp|Q9C5E5|DGK5_ARATH Diacylglycerol kinase 5 OS=Arabidopsis thaliana GN=DGK5 PE=2 SV=1//0
BraA09001365	1.9719	7.22425	2.38146	0	0	0.218715	47.6422	1.07454	5.4704	0.00094989	0.020152	--	sp|Q9LQ07|EXP18_ARATH Expansin-A18 OS=Arabidopsis thaliana GN=EXPA18 PE=2 SV=1//9.67909e-167
BraA09001388	1.28089	0.162215	1.65005	3.90365	2.96939	2.60288	19.3393	74.0986	-1.9379	0.0013569	0.027188	--	sp|F4I214|TET10_ARATH Tetraspanin-10 OS=Arabidopsis thaliana GN=TET10 PE=2 SV=1//9.37323e-135
BraA09001425	17.3796	15.7982	13.0446	45.2831	39.6716	38.0651	187.599	631.063	-1.7501	2.8008e-06	0.00013531	--	sp|C7AU21|D27_ORYSJ Beta-carotene isomerase D27, chloroplastic OS=Oryza sativa subsp. japonica GN=D27 PE=1 SV=1//1.96379e-48
BraA09001437	53.9457	36.6267	46.4258	139.043	121.142	132.211	1067.94	3841.98	-1.847	9.332e-08	6.0703e-06	--	sp|P92947|MDARP_ARATH Monodehydroascorbate reductase, chloroplastic OS=Arabidopsis thaliana GN=At1g63940 PE=2 SV=3//0
BraA09001546	0.965752	0.217591	0.781175	1.88032	1.51735	2.38316	51.4134	188.279	-1.8727	4.5767e-05	0.0015984	--	sp|Q94F47|UBC28_ARATH Ubiquitin-conjugating enzyme E2 28 OS=Arabidopsis thaliana GN=UBC28 PE=2 SV=1//1.50734e-78
BraA09001589	44.2181	65.2441	60.8979	13.0771	8.78637	10.1538	310.369	73.8089	2.0721	5.2664e-07	2.9928e-05	--	sp|Q9M841|PEX12_ARATH Peroxisome biogenesis protein 12 OS=Arabidopsis thaliana GN=PEX12 PE=1 SV=2//1.635e-39
BraA09001671	23.2036	17.4821	20.0626	4.59081	8.01009	7.89837	451.744	187.677	1.2673	0.00077439	0.016983	--	sp|Q94K43|GSOX2_ARATH Flavin-containing monooxygenase FMO GS-OX2 OS=Arabidopsis thaliana GN=FMOGS-OX2 PE=2 SV=1//0
BraA09001674	0.982141	0	0.118613	22.9057	5.00089	17.4115	2.58431	138.805	-5.7471	7.2213e-05	0.0023487	--	sp|Q39176|ERLI1_ARATH Lipid transfer protein EARLI 1 OS=Arabidopsis thaliana GN=EARLI1 PE=1 SV=1//1.68313e-24
BraA09001688	0.543434	0.188513	0.935948	0.994713	2.01882	2.0057	20.9741	76.1708	-1.8606	0.0013821	0.027601	--	sp|F4HYR3|CSCL6_ARATH CSC1-like protein At1g62320 OS=Arabidopsis thaliana GN=At1g62320 PE=3 SV=2//0
BraA09001693	9.84984	8.71979	5.91317	26.4433	41.4246	48.3108	74.4151	437.601	-2.5559	2.1725e-10	2.0992e-08	--	-//-
BraA09001714	5.46536	8.74585	8.25283	0.692624	1.83397	1.08661	181.932	35.7801	2.3462	8.5958e-07	4.6665e-05	--	sp|Q9LYT3|TT12_ARATH Protein TRANSPARENT TESTA 12 OS=Arabidopsis thaliana GN=TT12 PE=2 SV=1//1.50665e-147
BraA09001740	14.0751	8.10879	25.9118	62.1448	53.1898	77.9403	278.758	1380.41	-2.308	2.3052e-10	2.2156e-08	--	sp|Q9LVZ3|ADS32_ARATH Probable lipid desaturase ADS3.2, chloroplastic OS=Arabidopsis thaliana GN=ADS3.2 PE=2 SV=3//4.13313e-176
BraA09001751	1581.12	1197.54	1830.17	2368.19	2382.5	2719.68	11103.9	22383.8	-1.0114	0.0024779	0.043396	--	sp|P16972|FER2_ARATH Ferredoxin-2, chloroplastic OS=Arabidopsis thaliana GN=FD2 PE=1 SV=1//1.22596e-70
BraA09001827	19.6671	15.1908	18.664	3.91637	4.26503	4.49568	313.974	92.6841	1.7603	1.3049e-05	0.00052874	--	sp|Q58G01|LHWL3_ARATH Transcription factor bHLH155 OS=Arabidopsis thaliana GN=BHLH155 PE=2 SV=1//4.54461e-14
BraA09001852	0.956295	0.363325	1.84787	8.23494	14.2516	15.5096	2.95677	42.8636	-3.8577	1.0068e-05	0.00041961	--	-//-
BraA09001919	0.519132	0.43599	0.686351	2.48355	2.25311	2.03652	17.6751	91.3102	-2.3691	3.694e-05	0.0013291	--	sp|F4I114|Y1960_ARATH Probable serine/threonine-protein kinase At1g09600 OS=Arabidopsis thaliana GN=At1g09600 PE=3 SV=1//0
BraA09002084	0	0.159919	0	1.87945	1.46368	2.32396	0.650858	29.5752	-5.5059	5.8551e-06	0.0002601	--	sp|Q9ZUU4|CP29B_ARATH RNA-binding protein CP29B, chloroplastic OS=Arabidopsis thaliana GN=CP29B PE=1 SV=1//4.38757e-10
BraA09002139	10.6111	7.95245	10.252	22.1831	23.251	13.4676	116.156	299.106	-1.3646	0.00072163	0.016077	--	sp|Q9FFH6|FLA13_ARATH Fasciclin-like arabinogalactan protein 13 OS=Arabidopsis thaliana GN=FLA13 PE=1 SV=1//6.29336e-101
BraA09002157	0.0285237	0	0.0826754	0.545836	1.02021	1.24019	1.17262	35.247	-4.9097	3.5446e-06	0.00016562	--	sp|Q7Z6K3|PTAR1_HUMAN Protein prenyltransferase alpha subunit repeat-containing protein 1 OS=Homo sapiens GN=PTAR1 PE=1 SV=2//1.81803e-24
BraA09002180	3.1984	1.16346	7.49528	13.7386	9.60069	10.9898	52.016	186.751	-1.8441	0.00030774	0.0081231	--	sp|Q96262|PCAP1_ARATH Plasma membrane-associated cation-binding protein 1 OS=Arabidopsis thaliana GN=PCAP1 PE=1 SV=1//3.92479e-43
BraA09002255	88.4022	53.8646	123.98	219.818	190.848	220.198	899.691	2651.89	-1.5595	7.0505e-06	0.00030575	--	sp|Q9SCY2|FKB13_ARATH Peptidyl-prolyl cis-trans isomerase FKBP13, chloroplastic OS=Arabidopsis thaliana GN=FKBP13 PE=1 SV=2//8.07117e-133
BraA09002468	1.21376	1.80265	0.497503	0	0.073085	0.114228	27.5719	1.76647	3.9643	0.00035667	0.0091239	--	sp|Q9ZPS3|DCE4_ARATH Glutamate decarboxylase 4 OS=Arabidopsis thaliana GN=GAD4 PE=1 SV=1//0
BraA09002495	0	0	0.0568114	1.01271	2.27841	2.00878	0.295508	32.2864	-6.7716	4.4157e-07	2.5356e-05	--	sp|O24412|PSD7A_ARATH 26S proteasome non-ATPase regulatory subunit 7 homolog A OS=Arabidopsis thaliana GN=RPN8A PE=1 SV=1//3.41435e-65
BraA09002692	0.471938	0.134477	0.341975	0.90311	2.10997	2.01531	4.7127	30.4736	-2.6929	0.0029556	0.049638	--	sp|P10978|POLX_TOBAC Retrovirus-related Pol polyprotein from transposon TNT 1-94 OS=Nicotiana tabacum PE=2 SV=1//3.28785e-27
BraA09002722	0.749529	0.382964	1.07376	0.0494591	0.0256785	0.0267561	25.2343	1.47901	4.0927	0.00038079	0.0096461	--	sp|Q9FE38|POT3_ARATH Potassium transporter 3 OS=Arabidopsis thaliana GN=POT3 PE=1 SV=1//0
BraA09002798	1080.06	642.435	1348.42	2275.63	2187.94	2103.67	14043.7	37422.7	-1.414	2.8499e-05	0.001055	--	sp|Q9XF89|CB5_ARATH Chlorophyll a-b binding protein CP26, chloroplastic OS=Arabidopsis thaliana GN=LHCB5 PE=1 SV=1//9.12056e-162
BraA09003072	26.2665	17.751	17.3302	4.63349	8.54487	8.26175	461.618	199.018	1.2138	0.0012107	0.024598	--	sp|Q9XEC6|CRK36_ARATH Cysteine-rich receptor-like protein kinase 36 OS=Arabidopsis thaliana GN=CRK36 PE=1 SV=1//1.91559e-80
BraA09003120	17.6946	14.6636	11.8561	2.08315	2.4384	2.66366	325.258	66.0403	2.3002	3.4622e-08	2.4632e-06	--	sp|Q94AP0|ALN_ARATH Allantoinase OS=Arabidopsis thaliana GN=ALN PE=1 SV=1//0
BraA09003163	2146.02	1247.95	2948.96	4511.64	3990.13	3813.69	23390.8	56667.7	-1.2766	0.00016034	0.0046317	--	sp|Q41932|PSBQ2_ARATH Oxygen-evolving enhancer protein 3-2, chloroplastic OS=Arabidopsis thaliana GN=PSBQ2 PE=1 SV=2//6.11408e-113
BraA09003221	0.513266	0.292507	0.595076	4.32166	3.56961	2.33791	8.03424	74.0715	-3.2047	1.4843e-06	7.6026e-05	--	sp|Q9C7I1|ATL34_ARATH RING-H2 finger protein ATL34 OS=Arabidopsis thaliana GN=ATL34 PE=2 SV=1//4.59863e-145
BraA09003286	6.74871	14.0529	11.1598	1.86266	1.03154	4.16497	72.0931	19.6828	1.8729	0.001733	0.03276	--	-//-
BraA09003293	10.0087	10.7058	4.46307	0	0.305966	0	47.3129	0.691927	6.0955	1.7408e-08	1.2915e-06	--	-//-
BraA09003361	45.7269	9.18985	72.0476	88.192	125.499	139.112	997.075	3369.42	-1.7567	1.9327e-06	9.6311e-05	--	sp|Q00874|DR100_ARATH DNA-damage-repair/toleration protein DRT100 OS=Arabidopsis thaliana GN=DRT100 PE=2 SV=2//1.54105e-07
BraA09003371	0.195372	0.167012	0.188761	1.26181	2.03813	1.01126	3.30272	32.1548	-3.2833	0.00044543	0.010985	--	sp|Q9C502|CAP11_ARATH Putative clathrin assembly protein At1g33340 OS=Arabidopsis thaliana GN=At1g33340 PE=2 SV=1//0
BraA09003394	0	0	0.0605336	2.57776	4.79312	3.17816	0.295508	60.8497	-7.6859	3.6736e-12	4.3589e-10	--	sp|Q9S836|LAX2_ARATH Auxin transporter-like protein 2 OS=Arabidopsis thaliana GN=LAX2 PE=2 SV=1//7.61976e-08
BraA09003556	0	0.569987	0.161053	3.82786	3.80914	4.48668	1.2718	26.5683	-4.3848	0.00011046	0.0033494	--	-//-
BraA09003607	1279.77	814.793	1468.4	1961.27	2012.19	1958.32	12745.8	26423.3	-1.0518	0.0017369	0.0328	--	sp|Q9SHE8|PSAF_ARATH Photosystem I reaction center subunit III, chloroplastic OS=Arabidopsis thaliana GN=PSAF PE=1 SV=1//8.30131e-129
BraA09003620	45.5954	29.8641	57.8691	65.1347	88.6057	81.8797	801.869	1746.99	-1.1234	0.0010975	0.022702	--	sp|Q94F00|IMPL1_ARATH Phosphatase IMPL1, chloroplastic OS=Arabidopsis thaliana GN=IMPL1 PE=1 SV=2//0
BraA09003679	5.84769	0	9.68537	37.1677	28.8417	28.3224	22.1952	167.073	-2.9122	1.0072e-08	7.8066e-07	--	sp|Q9SMZ4|AASS_ARATH Alpha-aminoadipic semialdehyde synthase OS=Arabidopsis thaliana GN=LKR/SDH PE=1 SV=1//1.89653e-10
BraA09003712	535.315	392.539	838.904	1279.37	1097.48	1308.83	3790.93	9829.78	-1.3746	5.0078e-05	0.0017258	--	sp|Q9SUI5|PSAK_ARATH Photosystem I reaction center subunit psaK, chloroplastic OS=Arabidopsis thaliana GN=PSAK PE=2 SV=2//2.45252e-70
BraA09003764	773.684	329.759	1856.6	3479.28	2851.29	4445.56	11376.5	50739.9	-2.1571	2.172e-07	1.3209e-05	--	sp|P13851|CB21_SINAL Chlorophyll a-b binding protein 1, chloroplastic OS=Sinapis alba GN=CAB1 PE=3 SV=1//1.63149e-166
BraA09003766	0	0	0.0805263	5.90129	5.6309	8.36938	0.295508	86.9391	-8.2007	4.1126e-16	7.6434e-14	--	-//-
BraA09003837	141.088	149.707	232.019	345.289	240.766	357.041	1407.64	3171.96	-1.1721	0.00070967	0.015899	--	sp|Q9LP37|RK34_ARATH 50S ribosomal protein L34, chloroplastic OS=Arabidopsis thaliana GN=RPL34 PE=2 SV=1//7.40441e-47
BraA09003964	35.5108	49.4762	21.9301	4.7029	5.5418	6.91779	561.203	112.764	2.3152	1.5921e-05	0.00063109	--	sp|Q8S9L0|SPL10_ARATH Squamosa promoter-binding-like protein 10 OS=Arabidopsis thaliana GN=SPL10 PE=2 SV=2//8.23557e-145
BraA09004003	34.7293	45.3512	41.5536	88.6849	91.8596	160	154.76	535.911	-1.792	1.4242e-05	0.000572	--	-//-
BraA09004050	0.211275	0.361212	0.306187	99.5587	95.4027	94.3757	2.43501	1005.21	-8.6894	2.4338e-55	1.1082e-51	--	sp|P49204|RS42_ARATH 40S ribosomal protein S4-2 OS=Arabidopsis thaliana GN=RPS4B PE=2 SV=4//3.45679e-29
BraA09004065	136.364	133.67	169.164	49.5205	45.9506	51.1087	702.436	292.79	1.2625	0.00041371	0.010343	--	-//-
BraA09004074	0.180493	0.137149	0.174385	1.38158	2.33122	1.80621	2.39568	33.1782	-3.7917	9.2206e-05	0.0028781	--	sp|Q9LM50|E2204_ARATH UPF0725 protein EMB2204 OS=Arabidopsis thaliana GN=EMB2204 PE=2 SV=2//2.655e-39
BraA09004086	44.0814	49.0193	22.138	3.89661	7.38087	6.85667	745.846	145.697	2.3559	6.2473e-06	0.00027536	--	sp|Q93Z75|UPS5_ARATH Ureide permease 5 OS=Arabidopsis thaliana GN=UPS5 PE=1 SV=1//0
BraA09004187	10.3479	10.7977	10.2794	2.88198	2.55817	3.36962	189.114	66.3551	1.511	0.00055318	0.013076	--	-//-
BraA09004358	12.3687	8.96779	12.852	1.27595	4.27286	4.45216	300.852	106.332	1.5005	0.00022201	0.0061311	--	sp|Q9LRH6|GAT25_ARATH GATA transcription factor 25 OS=Arabidopsis thaliana GN=GATA25 PE=2 SV=2//4.82599e-39
BraA09004411	0.741617	2.39498	2.14956	15.4926	9.57861	13.3074	12.568	114.99	-3.1937	1.8667e-08	1.3765e-06	--	sp|P51414|RL261_ARATH 60S ribosomal protein L26-1 OS=Arabidopsis thaliana GN=RPL26A PE=2 SV=2//1.42534e-74
BraA09004451	28.9178	16.4315	20.1097	38.6875	46.3589	50.1587	224.089	576.332	-1.3628	0.00024298	0.0066449	--	sp|Q9SCS7|HR3_ARATH RPW8-like protein 3 OS=Arabidopsis thaliana GN=HR3 PE=2 SV=1//1.38587e-93
BraA09004466	0.89176	0	0.215396	1.8487	2.58413	1.34628	8.63944	56.9003	-2.7194	0.00012797	0.0038018	--	sp|Q9SN43|CIPKC_ARATH CBL-interacting serine/threonine-protein kinase 12 OS=Arabidopsis thaliana GN=CIPK12 PE=1 SV=1//0
BraA09004661	9.15523	11.8799	13.3362	30.592	17.9121	29.0162	71.638	203.509	-1.5063	0.0005405	0.012844	--	sp|P49636|RL40_NICSY Ubiquitin-60S ribosomal protein L40 OS=Nicotiana sylvestris GN=UBICEP52-7 PE=2 SV=2//9.96701e-90
BraA09004685	43.0914	13.9929	39.6168	5.16848	6.46457	6.10039	231.663	52.5758	2.1396	0.0029348	0.049447	--	sp|Q9C598|NAC81_ARATH Protein ATAF2 OS=Arabidopsis thaliana GN=NAC081 PE=1 SV=1//2.13179e-101
BraA09004689	149.211	140.932	195.686	274.621	239.599	287.843	1815.24	3740.64	-1.0431	0.002066	0.037686	--	sp|Q949U7|PRX2E_ARATH Peroxiredoxin-2E, chloroplastic OS=Arabidopsis thaliana GN=PRXIIE PE=1 SV=2//7.72692e-128
BraA09004733	377.169	313.525	418.999	655.149	593.203	848.22	4891.85	11499.1	-1.2331	0.00023721	0.0065068	--	sp|Q9ZUU4|CP29B_ARATH RNA-binding protein CP29B, chloroplastic OS=Arabidopsis thaliana GN=CP29B PE=1 SV=1//2.69899e-84
BraA09004743	5.66216	8.57277	2.89857	0.464944	0.965572	1.18106	234.49	44.1671	2.4085	0.0010136	0.021331	--	-//-
BraA09004747	5.04711	4.34644	8.61483	1.18045	1.61577	1.62551	94.8639	28.5855	1.7306	0.0026045	0.045112	--	sp|Q9LS48|SG1_ARATH protein SLOW GREEN 1, chloroplastic OS=Arabidopsis thaliana GN=SG1 PE=1 SV=1//2.3564e-28
BraA09004751	6.55139	8.6259	6.70385	13.2316	12.3126	10.8247	395.851	829.832	-1.0679	0.0025025	0.043763	--	sp|Q9LFG1|Y3359_ARATH Putative leucine-rich repeat receptor-like serine/threonine-protein kinase At3g53590 OS=Arabidopsis thaliana GN=At3g53590 PE=3 SV=2//0
BraA09004759	26.3809	26.2851	34.4343	58.1725	60.2312	104.176	146.441	461.188	-1.655	4.1625e-05	0.0014721	--	sp|P0CG89|H4_SOYBN Histone H4 OS=Glycine max PE=3 SV=1//3.58019e-51
BraA09004772	36.7748	21.206	47.5541	73.8262	71.4043	86.3821	500.135	1360.33	-1.4436	4.4236e-05	0.0015524	--	sp|Q9M336|UPP_ARATH Uracil phosphoribosyltransferase, chloroplastic OS=Arabidopsis thaliana GN=UPP PE=1 SV=1//0
BraA09004782	259.847	137.531	335.993	501.103	395.056	399.623	4942.1	10934.6	-1.1457	0.0020834	0.037908	--	sp|P25851|F16P1_ARATH Fructose-1,6-bisphosphatase, chloroplastic OS=Arabidopsis thaliana GN=FBP PE=2 SV=2//0
BraA09004790	3.21993	1.04858	5.33308	36.5302	23.9932	27.619	12.3993	142.189	-3.5195	6.9105e-10	6.1548e-08	--	-//-
BraA09004802	290.627	239.002	388.64	615.375	483.949	576.165	3108.68	7097.74	-1.1911	0.00043986	0.01087	--	sp|Q9M385|RK17_ARATH 50S ribosomal protein L17, chloroplastic OS=Arabidopsis thaliana GN=RPL17 PE=2 SV=1//1.48569e-99
BraA09004865	17.8466	15.5551	16.0723	32.9926	35.061	43.2201	179.1	501.8	-1.4863	7.8406e-05	0.0025186	--	-//-
BraA09004888	2.0723	1.30753	2.00217	4.001	4.3016	4.29056	42.6583	124.374	-1.5438	0.0016514	0.031617	--	sp|P94026|RBCMT_TOBAC Ribulose-1,5 bisphosphate carboxylase/oxygenase large subunit N-methyltransferase, chloroplastic OS=Nicotiana tabacum GN=RBCMT PE=2 SV=1//1.37229e-20
BraA09004889	3.73172	1.05601	11.0898	18.1482	37.9961	25.3636	184.996	1140.63	-2.6243	1.7416e-06	8.7991e-05	--	sp|Q9M2V5|AB18G_ARATH ABC transporter G family member 18 OS=Arabidopsis thaliana GN=ABCG18 PE=2 SV=1//0
BraA09004891	2.52356	5.83482	2.85613	8.07155	10.602	13.8832	45.2348	163.154	-1.8507	4.9265e-05	0.0017026	--	sp|O22651|CFI_RAPSA Chalcone--flavonone isomerase OS=Raphanus sativus GN=CHI PE=2 SV=1//2.56295e-162
BraA09005103	24.7249	133.326	38.7581	642.831	377.299	315.016	2399.68	21079.9	-3.135	0.00013363	0.0039383	--	sp|Q94A08|RFS2_ARATH Probable galactinol--sucrose galactosyltransferase 2 OS=Arabidopsis thaliana GN=RFS2 PE=2 SV=2//0
BraA09005119	12.8341	17.1347	8.77737	3.79432	5.26517	2.64975	312.023	118.905	1.3918	0.00056085	0.013206	--	sp|F4J3G5|CTPA3_ARATH Carboxyl-terminal-processing peptidase 3, chloroplastic OS=Arabidopsis thaliana GN=CTPA3 PE=3 SV=1//0
BraA09005121	2.57662	1.01269	0.901344	5.05819	9.22462	9.10583	29.308	189.331	-2.6915	1.7477e-08	1.294e-06	--	sp|Q8LGB6|ZED1_ARATH Non-functional pseudokinase ZED1 OS=Arabidopsis thaliana GN=ZED1 PE=1 SV=1//2.4555e-08
BraA09005142	25.618	20.8381	18.318	41.0326	53.259	54.793	167.309	479.544	-1.5191	5.7643e-05	0.0019514	--	sp|Q42551|SCE1_ARATH SUMO-conjugating enzyme SCE1 OS=Arabidopsis thaliana GN=SCE1 PE=1 SV=1//4.52837e-96
BraA09005148	57.3846	49.8518	42.6618	12.382	23.3247	22.8421	1671.54	804.76	1.0546	0.0022178	0.039683	--	sp|O04244|Y4200_ARATH Uncharacterized protein At4g02000 OS=Arabidopsis thaliana GN=At4g02000 PE=2 SV=1//4.44099e-08
BraA09005157	24.3518	19.6783	22.8721	5.48237	6.74141	10.1462	259.723	107.145	1.2774	0.0016536	0.031621	--	sp|Q84WI0|GIS_ARATH Zinc finger protein GIS OS=Arabidopsis thaliana GN=GIS PE=2 SV=1//1.92645e-93
BraA09005183	65.8068	41.6307	83.1084	148.379	102.315	124.841	1813.47	4487.53	-1.3072	0.00065379	0.014941	--	sp|Q05758|ILV5_ARATH Ketol-acid reductoisomerase, chloroplastic OS=Arabidopsis thaliana GN=At3g58610 PE=2 SV=2//0
BraA09005191	1.00688	0.20866	2.78576	5.38625	4.27428	5.02219	26.2129	118.142	-2.1722	3.8698e-05	0.0013753	--	sp|Q9SFT7|Y3707_ARATH Serine/threonine-protein kinase At3g07070 OS=Arabidopsis thaliana GN=At3g07070 PE=2 SV=1//7.06797e-101
BraA09005196	0.218911	0.0356446	0.0302147	3.50091	2.641	2.6547	2.62364	104.107	-5.3104	9.4703e-14	1.3854e-11	--	sp|Q9LXS6|CISY2_ARATH Citrate synthase 2, peroxisomal OS=Arabidopsis thaliana GN=CSY2 PE=2 SV=1//2.30141e-08
BraA09005201	25.7374	16.4744	21.3753	5.51228	9.48323	6.45805	545.772	227.893	1.2599	0.00061199	0.014185	--	sp|Q8L4B0|GAUTF_ARATH Probable galacturonosyltransferase 15 OS=Arabidopsis thaliana GN=GAUT15 PE=2 SV=1//0
BraA09005213	22.5493	46.411	19.9123	2.46645	4.0157	5.54441	2061.2	344.859	2.5794	0.00046281	0.011322	--	sp|Q9LYS2|AB10C_ARATH ABC transporter C family member 10 OS=Arabidopsis thaliana GN=ABCC10 PE=2 SV=2//0
BraA09005249	4.50773	4.90072	3.41714	0.398127	0.551206	0.430752	53.844	7.24139	2.8944	8.0113e-05	0.0025621	--	-//-
BraA09005251	6.00648	9.41341	12.4769	2.15515	0.895141	1.2436	54.7563	10.7527	2.3483	0.00058113	0.013631	--	sp|Q9FVV8|FB87_ARATH Putative F-box protein At1g71320 OS=Arabidopsis thaliana GN=At1g71320 PE=3 SV=1//3.28093e-09
BraA09005386	73.3307	52.0393	98.3065	156.91	132.289	156.167	707.315	1756.16	-1.312	0.00017027	0.004876	--	sp|Q9M2D8|Y3126_ARATH Uncharacterized protein At3g61260 OS=Arabidopsis thaliana GN=At3g61260 PE=1 SV=1//3.14491e-70
BraA09005426	2.65897	0.392863	2.56899	4.75846	4.52523	4.86805	67.3696	210.677	-1.6449	0.00020938	0.0058412	--	sp|Q9M363|B561I_ARATH Cytochrome b561 and DOMON domain-containing protein At3g61750 OS=Arabidopsis thaliana GN=At3g61750 PE=3 SV=1//0
BraA09005454	4.03769	6.69398	4.16703	26.4285	20.1945	16.7196	94.6094	512.576	-2.4377	9.3359e-07	5.0233e-05	--	sp|Q84JS1|PAE6_ARATH Pectin acetylesterase 6 OS=Arabidopsis thaliana GN=PAE6 PE=2 SV=1//0
BraA09005464	25.464	27.5119	23.9616	98.2182	104.359	97.8919	169.419	829.259	-2.2912	7.4572e-10	6.5615e-08	--	-//-
BraA09005484	23.4402	33.9889	40.2017	68.2124	68.074	56.8593	206.97	511.886	-1.3064	0.00043808	0.010841	--	sp|Q9LZP9|CP122_ARATH Calvin cycle protein CP12-2, chloroplastic OS=Arabidopsis thaliana GN=CP12-2 PE=1 SV=1//4.95351e-68
BraA09005523	2.33761	6.29763	4.00371	104.513	67.2464	71.6082	34.7413	851.836	-4.6159	3.7241e-12	4.4045e-10	--	-//-
BraA09005524	28.9325	37.2639	30.6369	54.7568	53.5236	63.3773	488.856	1084.22	-1.1492	0.00094873	0.02014	--	sp|Q9SYU4|PEX10_ARATH Peroxisome biogenesis factor 10 OS=Arabidopsis thaliana GN=PEX10 PE=1 SV=1//2.14856e-10
BraA09005552	0.423644	0.160955	1.50079	10.2688	6.59413	7.45559	13.3029	191.917	-3.8507	7.0599e-10	6.2572e-08	--	sp|Q93ZQ3|PLP9_ARATH Probable inactive patatin-like protein 9 OS=Arabidopsis thaliana GN=PLP9 PE=2 SV=1//0
BraA09005557	35.4358	44.8515	45.0992	93.0715	64.9274	67.0284	365.973	831.672	-1.1843	0.0016741	0.031928	--	-//-
BraA09005565	203.126	174.152	224.318	417.833	353.761	283.394	4816.72	10658	-1.1458	0.00079965	0.017442	--	sp|O04921|HEMH2_ARATH Ferrochelatase-2, chloroplastic OS=Arabidopsis thaliana GN=At2g30390 PE=2 SV=1//0
BraA09005567	1668.67	1576.93	1984.82	3383.32	3227.96	3987.92	10473.8	26437.2	-1.3358	6.3808e-05	0.0021266	--	sp|P80883|PETM_SPIOL Cytochrome b6-f complex subunit 7 (Fragment) OS=Spinacia oleracea GN=petM PE=1 SV=1//9.72041e-12
BraA09005651	19.1259	24.3882	18.7097	44.3772	40.7358	53.3349	151.9	423.366	-1.4788	0.00010722	0.0032682	--	-//-
BraA09005669	91.7734	131.256	89.1553	170.951	212.445	169.547	1081.82	2399.73	-1.1494	0.00059276	0.013859	--	-//-
BraA09005726	82.599	108.71	77.095	19.7063	31.4437	36.2237	1451.34	583.54	1.3145	0.00017711	0.0050365	--	sp|O64823|MCU2_ARATH Calcium uniporter protein 2, mitochondrial OS=Arabidopsis thaliana GN=At2g23790 PE=2 SV=1//0
BraA09005728	2.95784	1.28431	0.40825	7.95122	15.813	23.038	9.49805	118.545	-3.6417	2.3064e-06	0.00011277	--	-//-
BraA09005740	14.3444	18.1662	15.5016	3.45664	3.37815	2.85993	132.06	33.5563	1.9765	6.8901e-05	0.002255	--	sp|Q67Y93|KRP1_ARATH Cyclin-dependent kinase inhibitor 1 OS=Arabidopsis thaliana GN=KRP1 PE=1 SV=2//1.48017e-39
BraA09005776	20.8757	24.9689	37.724	62.6349	45.3221	48.2911	191.21	448.949	-1.2314	0.0012447	0.025203	--	sp|Q42561|FATA1_ARATH Oleoyl-acyl carrier protein thioesterase 1, chloroplastic OS=Arabidopsis thaliana GN=FATA PE=1 SV=1//7.35456e-75
BraA09005777	34.9142	26.5975	33.7326	59.3131	52.7402	61.0387	156.626	356.482	-1.1865	0.0023754	0.041912	--	-//-
BraA09005783	58.2233	43.0513	75.4075	110.176	119.005	134.006	2324.49	5917.75	-1.3481	6.6784e-05	0.0022056	--	sp|Q940Y9|POLL2_ARATH Putative ion channel POLLUX-like 2 OS=Arabidopsis thaliana GN=At5g43745 PE=2 SV=1//0
BraA09005802	0.421895	0.480871	1.1685	2.87954	2.73854	3.14463	21.8798	114.043	-2.3819	8.5847e-06	0.00036447	--	sp|Q8VYZ0|ORTH2_ARATH E3 ubiquitin-protein ligase ORTHRUS 2 OS=Arabidopsis thaliana GN=ORTH2 PE=1 SV=1//0
BraA09005822	9.2401	8.58471	6.28295	1.09584	2.48794	1.66794	361.445	97.2169	1.8945	2.7243e-06	0.0001326	--	sp|Q8GSA7|CMTA3_ARATH Calmodulin-binding transcription activator 3 OS=Arabidopsis thaliana GN=CMTA3 PE=1 SV=1//0
BraA09005916	18.7703	23.1484	19.1144	4.70541	8.39194	8.23888	474.84	204.53	1.2151	0.0013204	0.026604	--	sp|Q9C5E5|DGK5_ARATH Diacylglycerol kinase 5 OS=Arabidopsis thaliana GN=DGK5 PE=2 SV=1//0
BraA09005952	34.9856	29.0171	39.9886	0	0.0517249	0.0538955	586.322	0.704145	9.7016	6.3927e-47	1.3698e-43	--	sp|O60841|IF2P_HUMAN Eukaryotic translation initiation factor 5B OS=Homo sapiens GN=EIF5B PE=1 SV=4//7.29744e-32
BraA09005953	3.018	2.31666	4.16553	0.589318	0.305966	0.382567	45.4436	7.75324	2.5512	0.00065798	0.015008	--	sp|B2GUV7|IF2P_RAT Eukaryotic translation initiation factor 5B OS=Rattus norvegicus GN=Eif5b PE=1 SV=1//7.61206e-19
BraA09005972	0.257725	0.587504	0.622508	5.42507	5.88931	5.86964	3.35145	48.7213	-3.8617	2.8306e-06	0.00013657	--	sp|Q42449|PROF1_ARATH Profilin-1 OS=Arabidopsis thaliana GN=PRO1 PE=1 SV=1//4.04896e-08
BraA09006040	0.888731	0.956689	0.810953	0	0.0490544	0	15.7057	0.345964	5.5045	0.0016985	0.032258	--	sp|P27450|CX32_ARATH Probable serine/threonine-protein kinase Cx32, chloroplastic OS=Arabidopsis thaliana GN=At4g35600 PE=1 SV=2//5.46507e-127
BraA09006042	116.307	87.0522	114.004	185.068	155.751	185.361	880.363	1829.92	-1.0556	0.0022975	0.040905	--	sp|Q8RXS1|PNSB4_ARATH Photosynthetic NDH subunit of subcomplex B 4, chloroplastic OS=Arabidopsis thaliana GN=PNSB4 PE=2 SV=1//9.37468e-95
BraA09006044	27.0745	24.7079	27.5488	52.4989	80.251	118.258	258.22	1001.9	-1.9561	2.2668e-05	0.00086647	--	sp|Q9LZX1|LOR15_ARATH Protein LURP-one-related 15 OS=Arabidopsis thaliana GN=At5g01750 PE=1 SV=1//4.31857e-57
BraA09006056	9.94878	12.1154	6.17198	27.1044	26.0636	19.4058	156.473	511.158	-1.7079	6.2515e-06	0.00027536	--	sp|Q9LPR4|LEU11_ARATH 2-isopropylmalate synthase 1, chloroplastic OS=Arabidopsis thaliana GN=IPMS1 PE=1 SV=2//0
BraA09006058	2.86075	6.96192	5.60258	52.0806	44.8611	111.897	58.4577	975.533	-4.0607	3.132e-06	0.00014875	--	sp|Q9C9C5|RL63_ARATH 60S ribosomal protein L6-3 OS=Arabidopsis thaliana GN=RPL6C PE=2 SV=1//1.74484e-132
BraA09006063	0.204728	0.87505	0.667575	4.16258	3.2036	5.4839	20.0304	183.599	-3.1963	1.1239e-10	1.1372e-08	--	sp|Q8K2A6|LIPM_MOUSE Lipase member M OS=Mus musculus GN=Lipm PE=2 SV=1//4.59423e-29
BraA09006102	0	0.376537	0.319177	3.79306	11.4876	28.3853	0.620937	46.4869	-6.2262	0.0013843	0.02763	--	-//-
BraA09006136	6.3273	6.7245	6.48493	0	0	0.0885154	133.647	0.716362	7.5435	7.0931e-20	1.7943e-17	--	sp|Q9FZ53|FDL4_ARATH Putative F-box/FBD/LRR-repeat protein At1g16940 OS=Arabidopsis thaliana GN=At1g16940 PE=3 SV=1//8.37002e-148
BraA09006170	66.183	73.3337	41.4275	12.3458	13.5608	14.039	1197.23	332.178	1.8497	2.1955e-07	1.333e-05	--	sp|Q5R533|SERC3_PONAB Serine incorporator 3 OS=Pongo abelii GN=SERINC3 PE=2 SV=1//7.10683e-39
BraA09006272	14.0931	12.4788	16.0918	3.15751	4.35871	6.35022	322.398	128.618	1.3257	0.00077914	0.017077	--	sp|Q8RWX7|IDD6_ARATH Protein indeterminate-domain 6, chloroplastic OS=Arabidopsis thaliana GN=IDD6 PE=1 SV=1//0
BraA09006307	50.0841	28.5426	65.1253	135.476	111.118	97.0688	450.353	1350.45	-1.5843	5.0718e-05	0.0017462	--	sp|Q9XI73|PNSL2_ARATH Photosynthetic NDH subunit of lumenal location 2, chloroplastic OS=Arabidopsis thaliana GN=PNSL2 PE=1 SV=1//9.43084e-98
BraA09006321	5.29648	7.32609	5.39479	1.95838	2.3011	1.87724	292.806	124.973	1.2283	0.0021543	0.038849	--	-//-
BraA09006358	14.2053	20.4271	17.076	1.73849	1.88725	3.33442	183.066	30.4498	2.5879	7.46e-08	4.914e-06	--	sp|Q9FVQ1|NUCL1_ARATH Nucleolin 1 OS=Arabidopsis thaliana GN=NUCL1 PE=1 SV=1//2.88116e-14
BraA09006403	526.101	264.875	672.917	1139.84	978.058	975.039	9509.52	25085.4	-1.3994	3.8423e-05	0.0013708	--	sp|Q9LPW0|G3PA2_ARATH Glyceraldehyde-3-phosphate dehydrogenase GAPA2, chloroplastic OS=Arabidopsis thaliana GN=GAPA2 PE=2 SV=1//0
BraA09006405	0.483234	0.110157	0.249003	13.7476	9.28206	8.67106	7.63185	366.252	-5.5847	1.52e-13	2.1885e-11	--	sp|Q9LPW4|FB7_ARATH Putative F-box protein At1g12855 OS=Arabidopsis thaliana GN=At1g12855 PE=3 SV=1//1.62652e-108
BraA09006492	9.80661	5.91971	3.97587	0.635064	1.05509	2.21592	344.23	83.8443	2.0376	0.0014804	0.028914	--	sp|Q9SXB8|Y1133_ARATH G-type lectin S-receptor-like serine/threonine-protein kinase At1g11330 OS=Arabidopsis thaliana GN=At1g11330 PE=2 SV=3//2.13272e-39
BraA09006503	6.10174	4.94555	5.28389	1.38387	1.25735	1.77801	105.621	35.6957	1.5651	0.0020582	0.037581	--	sp|Q7X7A9|FB4_ARATH F-box protein At1g11270 OS=Arabidopsis thaliana GN=At1g11270 PE=2 SV=1//2.09145e-92
BraA09006504	6.8136	10.5705	12.0689	2.89748	1.69238	0.587798	45.7491	10.3871	2.1389	0.0028723	0.048665	--	sp|Q9FIY7|SM3L3_ARATH Putative SWI/SNF-related matrix-associated actin-dependent regulator of chromatin subfamily A member 3-like 3 OS=Arabidopsis thaliana GN=At5g43530 PE=3 SV=1//3.31166e-18
BraA09006510	0	0	0.0378335	6.51933	4.513	3.89163	0.295508	141.931	-8.9078	4.9692e-16	9.0962e-14	--	sp|Q5U780|LIP_BACSP Lipase OS=Bacillus sp. PE=1 SV=2//1.6133e-14
BraA09006512	1.13073	0	0.565067	16.676	17.6646	6.90221	12.7295	392.191	-4.9453	8.9912e-08	5.8696e-06	--	sp|P04635|LIP_STAHY Lipase OS=Staphylococcus hyicus GN=lip PE=1 SV=1//4.29316e-27
BraA09006534	3.89349	5.3887	4.6126	1.33047	1.15128	0.95967	87.6634	27.4357	1.6759	0.0021335	0.038531	--	sp|Q7X7A9|FB4_ARATH F-box protein At1g11270 OS=Arabidopsis thaliana GN=At1g11270 PE=2 SV=1//6.72341e-92
BraA09006536	3.00324	2.53877	2.41801	0.359192	0.770816	0.388627	92.8459	21.9091	2.0833	0.00019626	0.0055091	--	sp|Q9FIY7|SM3L3_ARATH Putative SWI/SNF-related matrix-associated actin-dependent regulator of chromatin subfamily A member 3-like 3 OS=Arabidopsis thaliana GN=At5g43530 PE=3 SV=1//1.06798e-49
BraA09006607	0.0648915	0.0986167	0.41797	0.745066	0.838129	1.38832	8.07017	49.6474	-2.621	0.0003333	0.0086597	--	sp|Q9SBI0|RBOHB_ARATH Respiratory burst oxidase homolog protein B OS=Arabidopsis thaliana GN=RBOHB PE=2 SV=1//0
BraA09006646	1412.87	778.025	2329.97	3677.73	3163.55	2943.82	10759.4	29002.5	-1.4306	0.00013527	0.0039833	--	sp|Q949Q5|PSAO_ARATH Photosystem I subunit O OS=Arabidopsis thaliana GN=PSAO PE=1 SV=1//2.10655e-86
BraA09006719	0.0665554	0.075859	0.0964546	0.668649	1.7523	0.585645	2.10958	32.5612	-3.9481	0.00064078	0.014721	--	sp|Q9HVN5|CLPB_PSEAE Chaperone protein ClpB OS=Pseudomonas aeruginosa (strain ATCC 15692 / PAO1 / 1C / PRS 101 / LMG 12228) GN=clpB PE=3 SV=1//4.72276e-14
BraA09006720	19.2148	29.0483	25.633	13.0002	3.83405	4.1614	269.056	99.9915	1.428	0.0018667	0.034764	--	sp|Q9LMK7|RBP1A_ARATH Ran-binding protein 1 homolog a OS=Arabidopsis thaliana GN=RANBP1A PE=1 SV=1//1.29476e-103
BraA09006743	46.3325	43.6971	70.9211	88.8367	127.808	165.9	261.006	758.836	-1.5397	2.0438e-05	0.00079032	--	sp|Q9M9Y9|GRS11_ARATH Monothiol glutaredoxin-S11 OS=Arabidopsis thaliana GN=GRXS11 PE=3 SV=1//1.02436e-63
BraA09006751	461.949	363.358	697.867	966.968	815.349	1103.06	6529.04	15359.7	-1.2342	0.00024853	0.0067561	--	sp|P11594|PSBP_SINAL Oxygen-evolving enhancer protein 2, chloroplastic OS=Sinapis alba GN=PSBP PE=2 SV=2//8.7371e-155
BraA09006789	10.0513	15.3339	12.8486	2.95913	3.22632	5.04255	144.645	52.5932	1.4596	0.0018608	0.034724	--	sp|Q96288|BBX24_ARATH B-box zinc finger protein 24 OS=Arabidopsis thaliana GN=BBX24 PE=1 SV=1//1.41632e-132
BraA09006829	2.77659	0.333129	6.49478	11.7453	12.3896	7.36244	59.0403	238.494	-2.0142	0.00033466	0.0086797	--	-//-
BraA09006963	0.11079	0.126278	0.0713607	0.777372	0.880586	1.72038	2.4256	32.9448	-3.7636	0.00010206	0.0031294	--	sp|Q949Z1|PGLR4_ARATH Polygalacturonase At1g48100 OS=Arabidopsis thaliana GN=At1g48100 PE=2 SV=1//1.68597e-176
BraA10000021	13.1859	15.3302	8.53952	2.10273	1.58686	2.46152	896.112	187.833	2.2542	1.316e-09	1.1306e-07	--	sp|Q9ZTZ7|KEA1_ARATH K(+) efflux antiporter 1, chloroplastic OS=Arabidopsis thaliana GN=KEA1 PE=1 SV=2//3.37598e-111
BraA10000032	0.726784	0.776607	0.482755	3.2162	5.77664	5.03155	12.7096	111.279	-3.1302	3.5042e-08	2.4883e-06	--	sp|Q75RY2|PAIR1_ORYSJ Protein PAIR1 OS=Oryza sativa subsp. japonica GN=PAIR1 PE=1 SV=1//1.22539e-08
BraA10000080	0.791622	1.11711	1.31114	6.52834	6.5167	6.86821	25.1075	193.363	-2.9451	1.0615e-09	9.2289e-08	--	sp|O24457|ODPA3_ARATH Pyruvate dehydrogenase E1 component subunit alpha-3, chloroplastic OS=Arabidopsis thaliana GN=PDH-E1 ALPHA PE=2 SV=1//0
BraA10000096	7.238	10.4611	7.46166	1.35652	1.37151	1.35181	196.729	40.0594	2.296	6.7205e-07	3.7153e-05	--	sp|O81914|NAC5_ARATH NAC domain-containing protein 5 OS=Arabidopsis thaliana GN=NAC005 PE=2 SV=2//3.02827e-62
BraA10000115	17.8742	18.8574	18.5181	5.75962	3.7058	6.07869	437.633	155.045	1.497	7.5954e-05	0.002455	--	sp|Q9FZ24|PPR4_ARATH Pentatricopeptide repeat-containing protein At1g02370, mitochondrial OS=Arabidopsis thaliana GN=At1g02370 PE=2 SV=1//0
BraA10000209	2.82366	1.74911	1.42336	5.63834	11.7704	13.5988	28.3885	180.615	-2.6695	7.8461e-07	4.285e-05	--	sp|Q9LR75|HEM61_ARATH Coproporphyrinogen-III oxidase 1, chloroplastic OS=Arabidopsis thaliana GN=CPX1 PE=2 SV=1//8.23264e-172
BraA10000223	26.9575	9.47494	13.4816	39.1444	51.5603	32.2712	244.894	757.359	-1.6288	2.0785e-05	0.00080035	--	-//-
BraA10000224	7.98664	6.59973	8.68091	36.4891	29.1609	22.1167	34.1793	163.182	-2.2553	5.9688e-06	0.00026451	--	-//-
BraA10000412	6.94323	4.62495	9.53967	1.63927	1.34382	1.7736	138.064	38.7122	1.8345	0.00053654	0.012791	--	sp|Q55CU8|RSC5_DICDI Random slug protein 5 OS=Dictyostelium discoideum GN=rsc5 PE=2 SV=1//2.80579e-10
BraA10000432	2.80669	6.28581	2.99715	0.376908	0.6849	0.866563	71.3727	14.032	2.3466	0.0011695	0.023893	--	-//-
BraA10000434	10.0819	29.9909	14.6646	0.689035	1.37591	0.917538	287.618	19.4166	3.8888	0.00011794	0.0035566	--	sp|Q9LR44|U75B1_ARATH UDP-glycosyltransferase 75B1 OS=Arabidopsis thaliana GN=UGT75B1 PE=1 SV=1//5.66564e-173
BraA10000541	281.629	115.001	430.49	878.2	760.372	838.734	1780.46	6615.22	-1.8935	4.4713e-08	3.079e-06	--	sp|Q39194|PSBW_ARATH Photosystem II reaction center W protein, chloroplastic OS=Arabidopsis thaliana GN=PSBW PE=1 SV=2//5.74336e-34
BraA10000544	5.26919	8.2838	6.6708	33.2051	28.3416	30.8476	32.5434	187.058	-2.523	8.72e-08	5.713e-06	--	sp|Q9M9Y9|GRS11_ARATH Monothiol glutaredoxin-S11 OS=Arabidopsis thaliana GN=GRXS11 PE=3 SV=1//4.4733e-64
BraA10000561	144.654	205.665	108.238	41.7333	53.5576	34.1897	2654.03	943.927	1.4914	0.00013216	0.0039074	--	-//-
BraA10000578	12.6041	16.2318	16.1314	39.9382	26.3462	34.2299	80.4838	227.194	-1.4972	0.0004274	0.010642	--	sp|Q0WMV8|PHF5B_ARATH PHD finger-like domain-containing protein 5B OS=Arabidopsis thaliana GN=At1g07170 PE=2 SV=1//1.65702e-74
BraA10000579	5.02336	9.01473	6.71211	0.613584	0.99109	2.80299	170.209	43.8825	1.9556	5.8272e-05	0.0019682	--	sp|Q8GWA1|NDA1_ARATH Internal alternative NAD(P)H-ubiquinone oxidoreductase A1, mitochondrial OS=Arabidopsis thaliana GN=NDA1 PE=2 SV=1//0
BraA10000598	16.3021	16.8071	17.7051	5.21174	7.18988	5.79994	382.398	170.168	1.1681	0.0022758	0.040538	--	sp|Q84TH4|SR45A_ARATH Serine/arginine-rich splicing factor SR45a OS=Arabidopsis thaliana GN=SR45A PE=1 SV=1//2.46276e-06
BraA10000613	1.77438	1.61793	2.60578	0.135819	0	0.293899	24.8904	2.20759	3.495	0.001345	0.027008	--	-//-
BraA10000754	5.27143	2.30106	8.12719	22.4286	20.5035	15.2102	41.4675	191.553	-2.2077	2.0954e-06	0.00010343	--	sp|Q9FGM9|HS235_ARATH 23.5 kDa heat shock protein, mitochondrial OS=Arabidopsis thaliana GN=HSP23.5 PE=2 SV=1//5.07282e-46
BraA10000762	0.0704249	0.240808	0.204125	2.08888	2.09907	1.53101	2.14891	29.9111	-3.799	0.00018575	0.0052534	--	sp|O81242|RHL1_ARATH DNA-binding protein RHL1 OS=Arabidopsis thaliana GN=RHL1 PE=1 SV=1//2.38918e-18
BraA10000771	6.25373	7.27241	5.63385	1.01075	2.05709	2.58084	132.263	47.7707	1.4692	0.002361	0.041737	--	sp|Q9FHM5|AHL4_ARATH AT-hook motif nuclear-localized protein 4 OS=Arabidopsis thaliana GN=AHL4 PE=1 SV=1//3.08923e-146
BraA10000871	1.98214	0.753073	2.07465	8.85048	9.68244	7.8658	8.57651	58.5844	-2.7721	7.2904e-05	0.0023648	--	-//-
BraA10000895	18.6629	28.7684	17.1576	46.4121	38.1461	39.0659	228.681	554.556	-1.278	0.0004932	0.011937	--	sp|Q3A320|RL9_PELCD 50S ribosomal protein L9 OS=Pelobacter carbinolicus (strain DSM 2380 / Gra Bd 1) GN=rplI PE=3 SV=1//2.87686e-10
BraA10000905	39.1874	32.2397	40.1387	76.6814	59.718	63.0373	332.877	749.947	-1.1718	0.0012554	0.025364	--	sp|Q9FGM1|PYL8_ARATH Abscisic acid receptor PYL8 OS=Arabidopsis thaliana GN=PYL8 PE=1 SV=1//1.16967e-115
BraA10000920	168.257	156.519	276.161	504.808	369.693	381.009	2361.36	6192.89	-1.391	0.00038883	0.0098087	--	sp|P81760|TL17_ARATH Thylakoid lumenal 17.4 kDa protein, chloroplastic OS=Arabidopsis thaliana GN=At5g53490 PE=1 SV=2//3.78437e-128
BraA10000924	32.9675	35.868	32.0329	0.537676	0.186103	0.581738	157.331	2.58281	5.9287	5.5648e-19	1.2741e-16	--	sp|Q9FJD0|VP26A_ARATH Vacuolar protein sorting-associated protein 26A OS=Arabidopsis thaliana GN=VPS26A PE=2 SV=1//1.38106e-59
BraA10000943	36.9336	26.6127	28.711	7.9613	11.3036	7.20739	317.374	113.698	1.481	0.00019296	0.0054361	--	sp|Q9SJ52|YLS9_ARATH Protein YLS9 OS=Arabidopsis thaliana GN=YLS9 PE=2 SV=1//2.1436e-13
BraA10000944	15.1726	8.21975	16.4689	2.41954	3.72206	3.87825	125.189	38.6265	1.6964	0.00053614	0.01279	--	sp|O82368|Y2988_ARATH Uncharacterized protein At2g29880 OS=Arabidopsis thaliana GN=At2g29880 PE=2 SV=1//4.6347e-11
BraA10000945	11.9856	12.1714	7.79184	1.03699	3.73708	2.80493	291.356	84.4418	1.7868	1.9551e-05	0.00076088	--	sp|Q9FI00|MLO11_ARATH MLO-like protein 11 OS=Arabidopsis thaliana GN=MLO11 PE=2 SV=1//0
BraA10000948	18.4368	28.6279	19.3618	3.57924	8.22959	1.93627	72.4943	18.6562	1.9582	0.001253	0.025343	--	-//-
BraA10000978	7.38141	6.79531	4.11439	0	0	0.587798	18.7052	0.716362	4.7066	0.0011809	0.024099	--	-//-
BraA10000980	65.7442	98.9454	59.5335	2.09962	15.2614	19.3547	743.585	146.522	2.3434	1.3815e-07	8.7065e-06	--	sp|Q9FK25|OMT1_ARATH Flavone 3&apos;-O-methyltransferase 1 OS=Arabidopsis thaliana GN=OMT1 PE=1 SV=1//1.79855e-137
BraA10000990	84.154	75.5975	94.8352	193.064	197.283	343.38	1093.11	3889.52	-1.8312	9.0134e-06	0.00038134	--	sp|P27489|CB23_SOLLC Chlorophyll a-b binding protein 13, chloroplastic OS=Solanum lycopersicum GN=CAB13 PE=1 SV=1//4.06628e-171
BraA10001035	1208	1181.26	1300.09	1984.83	2032.97	2129.9	20992.4	43685	-1.0573	0.00142	0.028097	--	sp|Q38814|THI4_ARATH Thiamine thiazole synthase, chloroplastic OS=Arabidopsis thaliana GN=THI1 PE=1 SV=1//0
BraA10001060	3.55701	2.08191	2.64714	3.81731	7.16349	6.81721	50.3816	133.122	-1.4018	0.0029542	0.049636	--	sp|Q9FIA1|GDL87_ARATH GDSL esterase/lipase At5g55050 OS=Arabidopsis thaliana GN=At5g55050 PE=2 SV=1//0
BraA10001069	4.67852	6.71163	5.45541	0.289426	0.040071	0.605412	244.143	16.8907	3.8534	5.5189e-15	9.138e-13	--	sp|C0Q9V5|RL30_DESAH 50S ribosomal protein L30 OS=Desulfobacterium autotrophicum (strain ATCC 43914 / DSM 3382 / HRM2) GN=rpmD PE=3 SV=1//1.7065e-06
BraA10001123	6.64866	4.62782	8.28701	0.825539	2.21868	2.41687	113.454	38.2851	1.5673	0.0018579	0.0347	--	sp|Q8LBL1|KCO1_ARATH Two-pore potassium channel 1 OS=Arabidopsis thaliana GN=TPK1 PE=1 SV=2//0
BraA10001182	24.9124	19.4188	32.4738	53.7798	37.6382	46.038	439.156	987.175	-1.1686	0.0011156	0.02299	--	sp|Q8LPN7|RNG1L_ARATH E3 ubiquitin-protein ligase RING1-like OS=Arabidopsis thaliana GN=At3g19950 PE=1 SV=1//1.33892e-35
BraA10001211	21.5994	18.0568	15.8584	3.67231	4.86796	6.08668	396.407	129.512	1.6139	3.3778e-05	0.0012255	--	sp|P54970|ILL2_ARATH IAA-amino acid hydrolase ILR1-like 2 OS=Arabidopsis thaliana GN=ILL2 PE=1 SV=2//0
BraA10001220	7.11496	6.90317	9.88519	18.3413	12.8526	13.9397	119.556	284.439	-1.2504	0.002091	0.037989	--	sp|Q42538|SAT5_ARATH Serine acetyltransferase 5 OS=Arabidopsis thaliana GN=SAT5 PE=1 SV=1//9.86456e-162
BraA10001225	15.3836	10.2857	27.0928	33.2631	29.2442	31.1611	257.978	568.541	-1.14	0.0022259	0.039805	--	sp|Q5HZ36|GAT21_ARATH GATA transcription factor 21 OS=Arabidopsis thaliana GN=GATA21 PE=1 SV=2//9.0187e-103
BraA10001285	1.11435	2.60483	1.35036	3.41553	4.3535	4.43842	78.1244	234.796	-1.5876	0.00012417	0.0036954	--	sp|Q9LVC6|VILI5_ARATH Villin-5 OS=Arabidopsis thaliana GN=VLN5 PE=2 SV=1//0
BraA10001301	24.6707	14.4397	30.7611	5.26331	5.96213	8.62822	123.517	43.149	1.5173	0.0025421	0.044306	--	sp|Q9FKM2|VDAC4_ARATH Mitochondrial outer membrane protein porin 4 OS=Arabidopsis thaliana GN=VDAC4 PE=1 SV=1//3.30468e-40
BraA10001304	0.132625	0	0	1.64966	5.92949	5.49183	0.2861	34.9322	-6.9319	2.2407e-07	1.3581e-05	--	-//-
BraA10001315	77.8698	149.839	73.1202	270.513	187.65	204.376	1717.74	4825.45	-1.4902	0.00032264	0.0084491	--	sp|Q9FHH8|COL5_ARATH Zinc finger protein CONSTANS-LIKE 5 OS=Arabidopsis thaliana GN=COL5 PE=2 SV=2//0
BraA10001355	3.48925	3.686	2.87783	10.0156	8.28617	7.75287	68.8783	226.157	-1.7152	6.7269e-05	0.0022155	--	sp|O22467|MSI1_ARATH Histone-binding protein MSI1 OS=Arabidopsis thaliana GN=MSI1 PE=1 SV=1//0
BraA10001389	62.8455	77.4779	52.4577	14.9305	15.7159	17.9244	262.659	82.8966	1.6638	6.6545e-05	0.0022017	--	-//-
BraA10001411	7.54098	4.66979	7.34316	16.9304	18.7599	11.5562	96.6143	292.81	-1.5997	9.7248e-05	0.0030021	--	sp|Q56Y11|DDPS2_ARATH Dehydrodolichyl diphosphate synthase 2 OS=Arabidopsis thaliana GN=At5g58770 PE=2 SV=2//3.42643e-159
BraA10001453	38.1501	73.7561	23.7368	1.96374	4.7379	6.87391	649.947	79.9038	3.024	0.00096235	0.020357	--	-//-
BraA10001568	93.4437	72.7066	99.9106	170.077	160.254	125.735	3187.43	6867.82	-1.1075	0.0010472	0.021859	--	sp|F4K0E8|ISPG_ARATH 4-hydroxy-3-methylbut-2-en-1-yl diphosphate synthase (ferredoxin), chloroplastic OS=Arabidopsis thaliana GN=ISPG PE=1 SV=1//0
BraA10001670	3.84476	5.65447	5.39224	0.59334	0.800942	0.320982	70.3682	10.1628	2.7916	2.07e-05	0.00079961	--	-//-
BraA10001710	2.10315	3.97501	1.32464	4.44492	5.84541	3.8308	160.903	387.704	-1.2688	0.00069274	0.015617	--	sp|Q7G193|ALDO1_ARATH Indole-3-acetaldehyde oxidase OS=Arabidopsis thaliana GN=AAO1 PE=1 SV=2//0
BraA10001735	430.087	524.142	382.186	141.592	173.415	104.397	5339.07	2108.27	1.3405	6.7615e-05	0.0022212	--	-//-
BraA10001736	1.23184	1.40403	0.973761	0.0267872	0.0278151	0	37.5455	0.733397	5.6779	6.6948e-07	3.7153e-05	--	sp|Q3E991|PRK6_ARATH Probable pollen receptor-like kinase 6 OS=Arabidopsis thaliana GN=PRK6 PE=2 SV=4//0
BraA10001774	11.4227	22.6807	13.4291	71.1125	49.5529	65.4023	648.739	3216.68	-2.3099	1.8731e-09	1.5905e-07	--	sp|Q8RX87|RFS6_ARATH Probable galactinol--sucrose galactosyltransferase 6 OS=Arabidopsis thaliana GN=RFS6 PE=2 SV=2//0
BraA10001775	0	0.583367	0.24725	5.79496	3.89855	1.148	2.8391	48.0784	-4.0819	0.0028497	0.048327	--	sp|P48007|PIST_ARATH Floral homeotic protein PISTILLATA OS=Arabidopsis thaliana GN=PI PE=1 SV=1//2.25344e-129
BraA10001782	153.695	164.045	98.4749	33.6385	65.0985	57.1371	1943.43	900.906	1.1092	0.0013419	0.026961	--	-//-
BraA10001788	41.5699	29.8091	39.8971	95.2217	99.286	83.2179	236.886	740.461	-1.6442	7.7339e-06	0.00033222	--	sp|Q941D3|PAP8_ARATH Probable plastid-lipid-associated protein 8, chloroplastic OS=Arabidopsis thaliana GN=PAP8 PE=2 SV=1//8.22606e-63
BraA10001795	9.23134	13.528	6.93695	1.96281	0.291161	1.06183	58.8639	8.62326	2.7711	6.255e-05	0.0020942	--	-//-
BraA10001826	3.73048	2.25103	3.94346	0.377932	0.56685	0.363469	66.445	10.8499	2.6145	6.48e-05	0.0021517	--	sp|Q54FQ8|EI2BG_DICDI Translation initiation factor eIF-2B subunit gamma OS=Dictyostelium discoideum GN=eif2b3 PE=3 SV=1//1.5072e-48
BraA10001844	34.8792	21.0177	27.6905	49.7228	54.4784	64.4898	452.125	1135.75	-1.3289	0.000172	0.0049142	--	sp|Q9C942|CSE_ARATH Caffeoylshikimate esterase OS=Arabidopsis thaliana GN=CSE PE=1 SV=1//2.95522e-40
BraA10001846	0.194674	1.03548	0.877737	2.85609	1.48284	3.96344	9.55141	46.9118	-2.2962	0.0014042	0.02792	--	sp|Q6NMR8|FAF3_ARATH Protein FANTASTIC FOUR 3 OS=Arabidopsis thaliana GN=FAF3 PE=2 SV=1//1.80084e-104
BraA10001847	36.6555	17.7052	37.8259	47.5478	56.9494	68.8712	771.437	1790.13	-1.2144	0.0004655	0.011373	--	sp|P55229|GLGL1_ARATH Glucose-1-phosphate adenylyltransferase large subunit 1, chloroplastic OS=Arabidopsis thaliana GN=ADG2 PE=1 SV=3//0
BraA10001853	10.6463	4.85379	48.0012	221.069	179.956	196.716	403.944	4654.64	-3.5264	4.6698e-21	1.3394e-18	--	sp|Q8RVH5|7SBG2_SOYBN Basic 7S globulin 2 OS=Glycine max PE=1 SV=1//2.62996e-44
BraA10001876	2.09649	0.79652	0.337591	11.7014	13.1918	13.2028	5.32593	79.5608	-3.901	1.4012e-08	1.0546e-06	--	sp|Q8LAN3|P4H4_ARATH Probable prolyl 4-hydroxylase 4 OS=Arabidopsis thaliana GN=P4H4 PE=2 SV=1//1.05103e-42
BraA10001975	122.113	92.1667	222.518	366.805	239.88	316.542	789.972	2086.75	-1.4014	0.0014818	0.02892	--	sp|Q9FKP0|PSRP6_ARATH 50S ribosomal protein 6, chloroplastic OS=Arabidopsis thaliana GN=PSRP6 PE=3 SV=1//1.14973e-54
BraA10001986	27.3819	34.8202	23.5001	4.63364	4.41352	4.93797	685.581	140.658	2.2851	1.6817e-09	1.4347e-07	--	sp|Q7ZTL7|BCS1_XENLA Mitochondrial chaperone BCS1 OS=Xenopus laevis GN=bcs1l PE=2 SV=1//2.50122e-31
BraA10002035	6.65138	9.61513	12.0689	2.794	1.93414	0.335884	51.4065	11.8417	2.1181	0.0019429	0.035836	--	-//-
BraA10002074	70.2864	51.3387	50.6481	13.6839	12.4898	17.2816	987.482	311.805	1.6631	2.766e-06	0.00013391	--	sp|Q9FMD9|GLN14_ARATH Glutamine synthetase cytosolic isozyme 1-4 OS=Arabidopsis thaliana GN=GLN1-4 PE=1 SV=1//0
BraA10002097	6.25035	6.62704	6.17927	0.139079	0	0	38.3218	0.387433	6.6281	1.1809e-07	7.5732e-06	--	-//-
BraA10002124	14.2883	6.12535	28.0216	54.3991	35.087	41.6812	337.793	1141.03	-1.7561	0.00083361	0.018043	--	sp|Q9LFT0|TBL19_ARATH Protein trichome birefringence-like 19 OS=Arabidopsis thaliana GN=TBL19 PE=3 SV=1//0
BraA10002127	8.94757	5.44329	9.1221	1.73324	2.0179	2.32988	125.774	40.2714	1.643	0.00072207	0.016077	--	-//-
BraA10002206	5.55504	4.48486	7.40765	20.6515	13.9702	18.4202	177.499	677.445	-1.9323	7.8921e-07	4.3037e-05	--	sp|Q94AY1|NADB_ARATH L-aspartate oxidase, chloroplastic OS=Arabidopsis thaliana GN=AO PE=1 SV=1//0
BraA10002261	5.23306	5.08655	7.10916	2.03332	1.53073	1.26497	192.889	67.5369	1.514	0.00045287	0.011124	--	sp|Q9FGH9|E70B1_ARATH Exocyst complex component EXO70B1 OS=Arabidopsis thaliana GN=EXO70B1 PE=1 SV=1//2.67336e-102
BraA10002276	7.24532	16.773	16.0677	1.76004	2.72272	3.69195	313.695	78.2668	2.0029	0.00072417	0.016105	--	sp|Q94BZ1|ZIFL1_ARATH Protein ZINC INDUCED FACILITATOR-LIKE 1 OS=Arabidopsis thaliana GN=ZIFL1 PE=2 SV=1//0
BraA10002320	107.055	180.753	120.636	238.52	215.035	262.355	1639.19	3608.15	-1.1383	0.00062323	0.014414	--	sp|Q9FY93|NAC83_ARATH NAC domain-containing protein 83 OS=Arabidopsis thaliana GN=NAC083 PE=1 SV=1//4.36455e-136
BraA10002327	2.91737	0.758376	5.29115	6.31732	9.30568	6.83501	52.1576	159.496	-1.6126	0.00052329	0.012582	--	-//-
BraA10002396	21.0836	22.0771	10.1023	1.64008	4.25755	4.08131	89.9897	20.7616	2.1158	0.00020942	0.0058412	--	-//-
BraA10002430	1.99119	0.851076	0	9.28781	4.69847	11.8526	3.26509	38.1595	-3.5469	7.879e-05	0.0025287	--	sp|Q9CAP8|LACS9_ARATH Long chain acyl-CoA synthetase 9, chloroplastic OS=Arabidopsis thaliana GN=LACS9 PE=2 SV=1//1.95884e-27
BraA10002431	34.3138	31.7093	26.1307	8.60694	6.62893	8.69555	450.929	147.754	1.6097	2.2556e-05	0.00086308	--	-//-
BraA10002484	1.67077	1.09499	2.58277	0.279757	0.165995	0.216201	37.8414	5.88679	2.6844	0.0010779	0.022359	--	sp|Q9LEU7|CIPK5_ARATH CBL-interacting serine/threonine-protein kinase 5 OS=Arabidopsis thaliana GN=CIPK5 PE=2 SV=1//0
BraA10002514	0	0.203034	0.688421	1.7044	9.73392	4.97899	1.50746	32.5732	-4.4335	0.0018015	0.033845	--	sp|Q56X46|MSL2_ARATH Mechanosensitive ion channel protein 2, chloroplastic OS=Arabidopsis thaliana GN=MSL2 PE=2 SV=1//7.49257e-41
BraA10002516	21.689	15.6721	17.0803	0.469861	2.92735	5.42257	194.318	37.7029	2.3657	4.3596e-07	2.5128e-05	--	sp|Q8VZB2|HACD_ARATH Very-long-chain (3R)-3-hydroxyacyl-CoA dehydratase PASTICCINO 2 OS=Arabidopsis thaliana GN=PAS2 PE=1 SV=1//9.09056e-150
BraA10002524	0.397875	0.453493	0.38441	20.3035	25.958	46.2687	2.72111	250.851	-6.5265	7.4036e-14	1.1053e-11	--	sp|P68428|H32_WHEAT Histone H3.2 OS=Triticum aestivum PE=1 SV=2//1.31296e-78
BraA10002536	1.41095	0.426662	1.86397	3.2235	2.94668	3.57709	38.0485	123.946	-1.7038	0.00069383	0.01563	--	sp|Q9LFU0|DOT3_ARATH BTB/POZ domain-containing protein DOT3 OS=Arabidopsis thaliana GN=DOT3 PE=2 SV=1//0
BraA10002542	50.3904	49.979	32.5348	1.97029	1.56451	0.752381	318.974	13.233	4.5912	1.1168e-20	3.0589e-18	--	-//-
BraA10002545	213.385	237.031	218.061	80.7449	90.8589	80.6759	2269.39	1071.25	1.083	0.0013695	0.027395	--	sp|Q9S7Q7|FLC_ARATH MADS-box protein FLOWERING LOCUS C OS=Arabidopsis thaliana GN=FLC PE=2 SV=1//2.84215e-77
BraA10002578	1.60639	1.1629	1.38424	3.6556	2.86848	3.21357	55.9701	165.421	-1.5634	0.00066168	0.015064	--	sp|Q9FF61|SM3L1_ARATH Putative SWI/SNF-related matrix-associated actin-dependent regulator of chromatin subfamily A member 3-like 1 OS=Arabidopsis thaliana GN=At5g05130 PE=2 SV=1//0
BraA10002628	13.1981	12.2773	13.9523	2.88804	4.5277	5.14658	195.132	76.4855	1.3512	0.0018121	0.03399	--	sp|Q5XF09|PT311_ARATH Probable sugar phosphate/phosphate translocator At3g11320 OS=Arabidopsis thaliana GN=At3g11320 PE=2 SV=1//0
BraA10002634	79.8165	91.3437	89.4456	161.948	151.239	123.885	1410.48	2979.21	-1.0787	0.0014212	0.028097	--	sp|Q9FI99|U76C1_ARATH UDP-glycosyltransferase 76C1 OS=Arabidopsis thaliana GN=UGT76C1 PE=1 SV=1//3.07713e-11
BraA10002637	5.41479	3.61159	4.49525	9.17215	12.9911	19.3078	98.6113	371.935	-1.9152	9.6819e-06	0.00040492	--	sp|Q9FI98|U76C4_ARATH UDP-glycosyltransferase 76C4 OS=Arabidopsis thaliana GN=UGT76C4 PE=2 SV=1//0
BraA10002647	0.817873	0.201063	1.05359	1.33494	2.13501	2.05859	38.2653	124.48	-1.7018	0.00062452	0.014435	--	sp|B3H5K9|NEDD1_ARATH Protein NEDD1 OS=Arabidopsis thaliana GN=NEDD1 PE=2 SV=1//2.43765e-180
BraA10002674	26.8338	26.8457	20.7243	5.71447	11.9511	4.87654	257.74	97.0387	1.4093	0.00068913	0.015592	--	sp|Q8GW29|LOG7_ARATH Cytokinin riboside 5&apos;-monophosphate phosphoribohydrolase LOG7 OS=Arabidopsis thaliana GN=LOG7 PE=1 SV=2//1.73038e-142
BraA10002676	61.7023	53.9295	63.7782	122.05	123.776	78.8331	1695.08	3863.67	-1.1886	0.00062978	0.01452	--	sp|Q9SJ52|YLS9_ARATH Protein YLS9 OS=Arabidopsis thaliana GN=YLS9 PE=2 SV=1//4.67922e-45
BraA10002683	16.8035	22.4223	23.0983	4.96711	5.08985	8.4855	267.532	98.3739	1.4434	0.00043345	0.010755	--	sp|Q8IWL3|HSC20_HUMAN Iron-sulfur cluster co-chaperone protein HscB, mitochondrial OS=Homo sapiens GN=HSCB PE=1 SV=3//9.39854e-35
BraA10002692	10.373	7.88198	6.22276	0.58382	1.88603	1.54407	105.04	21.0539	2.3188	2.5445e-05	0.00095852	--	sp|Q8LFU0|NFYAA_ARATH Nuclear transcription factor Y subunit A-10 OS=Arabidopsis thaliana GN=NFYA10 PE=2 SV=2//1.23722e-113
BraA10002699	7.52975	4.78869	6.90592	12.6863	19.1362	18.0752	103.251	330.889	-1.6802	2.781e-05	0.0010337	--	sp|Q9FG13|CXE15_ARATH Probable carboxylesterase 15 OS=Arabidopsis thaliana GN=CXE15 PE=2 SV=1//0
BraA10002712	357.593	333.886	424.769	637.322	573.727	655.932	3389.21	7085.56	-1.0639	0.0015297	0.029687	--	sp|Q9FG36|TRL31_ARATH Thioredoxin-like 3-1, chloroplastic OS=Arabidopsis thaliana GN=WCRKC1 PE=2 SV=3//2.35564e-115
BraA10002723	14.2428	17.751	9.64546	0.0636809	0.198374	0	181.702	1.42532	6.9941	5.9064e-23	1.8873e-20	--	sp|O23141|SPE2_ARATH Arginine decarboxylase 2 OS=Arabidopsis thaliana GN=SPE2 PE=2 SV=1//1.77125e-152
BraA10002906	80.7113	107.515	73.2495	29.9386	30.7454	30.7684	1991.88	875.112	1.1866	0.00052022	0.012517	--	-//-
BraA10002907	12.1292	21.4255	9.10419	1.80322	2.30451	1.70086	256.027	43.8943	2.5442	0.00012806	0.0038018	--	sp|Q8VZU3|SCP19_ARATH Serine carboxypeptidase-like 19 OS=Arabidopsis thaliana GN=SCPL19 PE=1 SV=1//2.53791e-06
BraA10002916	2.87104	4.81508	2.45687	7.37778	7.3349	7.2181	71.8677	196.002	-1.4475	0.00073423	0.016259	--	sp|Q9LXD7|MYST2_ARATH Histone acetyltransferase of the MYST family 2 OS=Arabidopsis thaliana GN=HAM2 PE=1 SV=1//0
BraA10002975	53.1201	46.7613	49.7012	84.5436	83.1887	81.1086	756.075	1577.2	-1.0608	0.0021141	0.038275	--	sp|Q9LZ82|BTR1_ARATH Protein BTR1 OS=Arabidopsis thaliana GN=BTR1 PE=1 SV=1//0
BraA10002977	19.0535	20.0752	14.8662	4.85523	8.06648	6.0665	480.48	209.966	1.1943	0.0014867	0.028976	--	sp|Q84K00|NAC78_ARATH NAC domain-containing protein 78 OS=Arabidopsis thaliana GN=NAC078 PE=2 SV=2//0
BraA10002987	4.12154	7.80742	5.10377	19.44	18.225	13.2808	85.6049	324.084	-1.9206	2.1149e-06	0.00010396	--	sp|Q9ZW36|C3H25_ARATH Zinc finger CCCH domain-containing protein 25 OS=Arabidopsis thaliana GN=At2g29580 PE=2 SV=1//6.25949e-29
BraA10003000	14.0798	31.9049	8.9717	57.6716	69.1438	38.6255	473.751	1813.48	-1.9366	2.7293e-05	0.0010197	--	sp|Q7XA06|SYT3_ARATH Synaptotagmin-3 OS=Arabidopsis thaliana GN=SYT3 PE=2 SV=1//0
BraA10003009	30.9202	32.457	21.6269	0.677773	1.72427	2.4566	698.171	48.699	3.8416	2.479e-20	6.6399e-18	--	sp|Q9SS38|GYRBP_ARATH DNA gyrase subunit B, chloroplastic OS=Arabidopsis thaliana GN=GYRBC PE=2 SV=3//1.63071e-90
BraA10003018	9.08481	12.3236	10.0136	3.06072	2.79679	3.77515	143.496	55.0104	1.3832	0.0029092	0.049084	--	-//-
BraA10003029	1.67719	0.955824	4.86131	102.704	67.209	82.4725	8.01202	334.579	-5.384	8.6742e-18	1.7652e-15	--	sp|Q9SR73|RS281_ARATH 40S ribosomal protein S28-1 OS=Arabidopsis thaliana GN=RPS28A PE=3 SV=1//1.99277e-28
BraA10003112	24.454	21.3689	33.0771	38.6442	51.5436	47.9357	882.855	1908.44	-1.1121	0.0011131	0.022973	--	sp|P22953|MD37E_ARATH Probable mediator of RNA polymerase II transcription subunit 37e OS=Arabidopsis thaliana GN=MED37E PE=1 SV=3//0
BraA10003126	350.158	251.327	359.547	70.1834	84.0198	131.899	1256.75	460.566	1.4482	3.1912e-05	0.0011625	--	sp|P56170|MT23_BRAJU Metallothionein-like protein type 2, MT2-22 OS=Brassica juncea PE=3 SV=1//4.5825e-23
BraA10003135	141.852	148.799	128.827	271.177	272.841	202.684	1712.07	3843.51	-1.1667	0.0005323	0.012737	--	sp|Q94EG6|Y5224_ARATH Uncharacterized protein At5g02240 OS=Arabidopsis thaliana GN=At5g02240 PE=1 SV=1//3.65766e-172
BraA10003138	19.7296	21.7554	14.4516	3.5121	6.38202	3.22992	177.368	51.8929	1.7731	0.00010765	0.0032762	--	-//-
BraA10003140	1412.45	1049.18	1833.61	2883.54	2840.54	2124.49	9255.92	21167.7	-1.1934	0.00038912	0.0098093	--	-//-
BraA10003155	606.458	1033.59	738.895	211.901	122.577	222.031	5466.8	1615.84	1.7584	2.7529e-06	0.00013353	--	-//-
BraA10003165	1.26327	1.0416	1.55811	0.128586	0.106817	0.0556495	42.2417	4.03738	3.3872	6.235e-05	0.0020894	--	sp|Q9LFB8|PTR5_ARATH Protein NRT1/ PTR FAMILY 8.2 OS=Arabidopsis thaliana GN=NPF8.2 PE=2 SV=1//3.05452e-166
Novel00007	1.17551	1.09172	0.92541	52.8211	74.4861	75.178	21.3853	1684.46	-6.2995	6.4009e-46	1.1658e-42	-//-
Novel00033	0.451731	0.686503	0.581925	3.74591	3.14165	6.07932	3.34205	31.3076	-3.2277	0.00060397	0.014078	--	PREDICTED: uncharacterized protein LOC103874877 [Brassica rapa]
Novel00034	1.75599	1.91806	1.55518	9.73086	7.19657	11.7402	20.8524	143.622	-2.784	6.8661e-08	4.5641e-06	--	PREDICTED: uncharacterized protein LOC103874877 [Brassica rapa]
Novel00050	0	0.0351406	0	3.36291	3.64512	2.8725	0.325429	117.573	-8.497	3.362e-20	8.8105e-18	--	BnaA06g18570D [Brassica napus]
Novel00057	20.9336	31.1417	20.0938	1.23558	1.68815	1.12576	309.367	21.7412	3.8308	3.6625e-16	6.877e-14	-//-
Novel00091	11.9019	11.9697	18.2634	47.4176	33.3382	30.6992	248.134	828.489	-1.7394	0.00025977	0.0070249	--	PREDICTED: uncharacterized protein LOC103862622 [Brassica rapa]
Novel00100	1.25488	1.96666	1.28819	0	0.155845	0	16.7607	0.691927	4.5983	0.0026967	0.046335	--	BnaA04g07500D [Brassica napus]
Novel00102	6.68696	7.96816	4.74761	0	0.150993	0.0524429	111.339	1.39607	6.3174	6.7212e-16	1.2181e-13	--	BnaC07g22810D [Brassica napus]
Novel00127	0.85672	0.6103	0.51733	6.66022	5.95823	6.6517	5.39348	66.048	-3.6142	4.7057e-07	2.691e-05	--	PREDICTED: uncharacterized protein LOC103873924 isoform X2 [Brassica rapa]>gi|685262427|ref|XP_009150595.1| PREDICTED: uncharacterized protein LOC103873924 isoform X3 [Brassica rapa]
Novel00128	15.1203	16.3723	11.9061	2.53178	4.13118	5.24371	167.219	56.5863	1.5632	0.0006275	0.014485	--	BnaC07g13760D [Brassica napus]
Novel00139	11.7078	6.59692	7.32831	0.733326	2.0087	1.69628	565.644	119.818	2.239	1.5297e-06	7.8151e-05	-//-
Novel00140	84.9532	81.9025	103.814	15.957	11.6763	10.8918	709.763	127.723	2.4743	6.3852e-11	6.6646e-09	-//-
Novel00164	17.9879	23.1118	17.5898	6.04994	5.12677	4.70238	471.258	161.313	1.5467	4.3676e-05	0.0015372	--	PREDICTED: NAC domain-containing protein 7-like [Brassica rapa]
Novel00171	15.026	16.0173	8.08133	0.913109	0.241685	0.891079	606.227	40.7329	3.8956	8.5537e-13	1.1049e-10	--	PREDICTED: uncharacterized protein LOC103844914 [Brassica rapa]
Novel00174	6.79238	9.54831	7.87502	1.19149	1.51839	1.87509	125.049	29.3263	2.0922	4.3933e-05	0.0015448	-//-
Novel00175	3.61285	0.617682	6.23942	22.9014	13.64	11.0333	69.0507	395.043	-2.5163	0.0017449	0.032917	--	BnaA10g00360D [Brassica napus]
Novel00177	1.20595	0.962168	0.815596	5.077	4.73266	3.12105	14.4151	79.3343	-2.4604	4.9427e-05	0.0017066	-//-
Novel00182	23.3996	26.0539	33.3235	5.56488	4.56899	4.69071	359.694	80.8429	2.1536	1.0469e-07	6.7374e-06	-//-
Novel00183	14.7305	9.05436	13.2466	27.8884	26.3277	18.4982	553.22	1369.43	-1.3076	0.00030421	0.0080593	--	PREDICTED: LOW QUALITY PROTEIN: probable disease resistance protein At1g12280 [Brassica rapa]
Novel00198	4.75248	2.02542	2.9147	88.2951	92.833	77.1775	68.467	2293.52	-5.066	1.2853e-35	1.064e-32	--	PREDICTED: putative disease resistance protein At4g11170 [Brassica rapa]
Novel00214	45.7758	43.8798	51.8908	13.5783	10.7011	17.2525	570.193	208.776	1.4495	7.9063e-05	0.0025352	--	BnaA06g03330D [Brassica napus]
Novel00217	1.07678	1.06366	0.554847	3.1366	4.73092	10.0075	32.6584	266.63	-3.0293	0.00083685	0.018096	--	PREDICTED: uncharacterized protein LOC103874877 [Brassica rapa]
Novel00222	224.849	305.008	131.015	445.615	600.893	543.817	1433.28	4325.14	-1.5934	1.9176e-06	9.5687e-05	--	hypothetical protein CARUB_v10011048mg, partial [Capsella rubella]>gi|482574601|gb|EOA38788.1| hypothetical protein CARUB_v10011048mg, partial [Capsella rubella]
Novel00224	0	0	0.0314977	0.343122	0.712579	0.573735	0.295508	17.962	-5.9256	0.00032219	0.0084434	--	PREDICTED: zinc finger BED domain-containing protein RICESLEEPER 2-like [Brassica rapa]
Novel00227	4.76527	3.38077	5.26172	0.604826	1.11114	0.604053	80.9858	17.292	2.2276	0.0001599	0.0046226	-//-
Novel00233	18.0386	19.7052	23.9163	7.41648	6.63642	7.09979	506.775	217.539	1.2201	0.00090941	0.019429	--	BnaC04g02060D [Brassica napus]
Novel00245	2.26815	0.583758	0.848283	0	0	0.075743	14.6932	0.358181	5.3583	0.0024686	0.043253	--	BnaA06g16880D [Brassica napus]
Novel00264	0	0.274601	0.0581925	1.44074	2.75268	3.74112	1.59722	47.091	-4.8818	9.6626e-08	6.263e-06	--	BnaC01g18820D [Brassica napus]
Novel00269	5.98113	10.9752	7.29512	1.94819	1.93866	1.62479	166.813	47.7638	1.8042	0.00010181	0.0031244	--	BnaCnng06400D [Brassica napus]
Novel00270	0	0.0818558	0.208159	5.77205	3.853	2.82515	1.21195	64.8373	-5.7414	2.7879e-08	2.023e-06	--	BnaCnng66340D [Brassica napus]
Novel00284	47.3148	45.3086	63.5357	6.08912	8.61365	7.63839	497.726	87.9079	2.5013	3.039e-10	2.8829e-08	-//-
Novel00285	0.0560791	0.0639182	0	3.16576	7.13166	6.3279	0.611529	106.184	-7.4399	5.923e-18	1.2329e-15	--	PREDICTED: uncharacterized protein LOC103852277 [Brassica rapa]
Novel00303	1.07348	1.08759	1.26763	3.42372	4.68088	3.14864	16.8578	68.8443	-2.0299	0.00085106	0.018366	-//-
Novel00304	53.9002	53.264	66.3857	0.064708	0	0.350053	753.129	2.17834	8.4335	2.2785e-48	5.9285e-45	-//-
Novel00307	0.471938	0.537909	0.569959	14.4498	11.136	16.611	3.92365	131.171	-5.0631	2.8711e-15	4.9333e-13	--	PREDICTED: NADH dehydrogenase [ubiquinone] 1 beta subcomplex subunit 2 [Brassica rapa]>gi|674886630|emb|CDY46007.1| BnaA02g17890D [Brassica napus]
Novel00329	4.5424	5.43464	4.66127	0.620888	1.45762	2.19055	151.591	53.7646	1.4955	0.0014137	0.028034	--	PREDICTED: putative ribonuclease H protein At1g65750 [Brassica rapa]
Novel00331	3.44328	1.46341	2.31181	0.16752	0.231932	0.241664	72.3103	7.95776	3.1838	4.5542e-06	0.00020894	--	PREDICTED: protein SUPPRESSOR OF npr1-1, CONSTITUTIVE 1-like [Brassica rapa]
Novel00337	0.0318021	0.144991	0.0307259	4.29043	4.54986	4.04942	1.88332	148.503	-6.3011	4.9225e-20	1.2628e-17	--	BnaA02g32570D [Brassica napus]
Novel00342	0.143696	0.163783	0.0462779	5.04131	5.61547	6.84283	2.13009	132.87	-5.963	6.7292e-18	1.3849e-15	--	BnaC07g23870D [Brassica napus]
Novel00343	19.6951	13.8788	22.2658	2.97133	5.76473	4.65303	200.772	58.9858	1.7671	6.3758e-05	0.0021266	--	PREDICTED: uncharacterized protein At4g04775-like isoform X1 [Brassica rapa]
Novel00344	2.76756	0.822894	1.74385	41.5625	26.2611	38.2834	38.8965	977.823	-4.6519	2.1596e-16	4.1404e-14	--	PREDICTED: LOB domain-containing protein 37-like [Brassica rapa]
Novel00350	10.2643	8.1734	11.683	2.73554	2.93364	3.00823	188.687	67.6364	1.4801	0.00067274	0.015288	-//-
Novel00368	24.795	19.5653	21.3373	4.03406	9.1756	7.69008	191.327	74.6062	1.3587	0.0018687	0.03477	--	BnaC03g15370D [Brassica napus]
Novel00370	17.7647	25.411	16.7479	4.89101	6.98949	7.30899	689.968	274.372	1.3304	0.00028391	0.0075987	--	BnaAnng25970D [Brassica napus]>gi|674948634|emb|CDX84613.1| BnaA03g16170D [Brassica napus]
Novel00381	4.39925	6.11257	4.33134	1.32291	0.790903	0.0867465	103.315	20.075	2.3636	1.5464e-05	0.00061562	--	PREDICTED: uncharacterized protein LOC103853388 [Brassica rapa]
Novel00397	0	0.0266761	0	3.60536	2.48806	4.57922	0.325429	167.091	-9.0041	7.3752e-24	2.5345e-21	--	PREDICTED: uncharacterized protein LOC104772543 [Camelina sativa]
Novel00401	1.09711	1.51372	0.781037	0.110497	0	0	17.0579	0.774866	4.4603	0.0023416	0.041507	--	PREDICTED: putative UDP-sugar transporter DDB_G0278631 isoform X1 [Brassica rapa]>gi|674868957|emb|CDY65657.1| BnaA08g30690D [Brassica napus]
Novel00406	5.45088	26.2851	8.75036	0.0802379	0	0.0868132	140.004	0.745614	7.5528	0.00016708	0.004796	--	PREDICTED: pentatricopeptide repeat-containing protein At2g17210 [Brassica rapa]
Novel00426	0.194501	0.166267	0	2.88456	1.98073	2.76857	2.12069	57.9053	-4.7711	1.4651e-08	1.0959e-06	--	PREDICTED: uncharacterized protein LOC103840324 [Brassica rapa]
Novel00428	0.420918	0.519737	0.982794	0	0.0348494	0	16.2335	0.345964	5.5522	0.0013279	0.026725	--	PREDICTED: uncharacterized protein LOC103855668 [Brassica rapa]
Novel00433	3.93943	3.02396	2.48563	0.384621	0.479257	0.41614	34.2143	5.80385	2.5595	0.0027606	0.047145	-//-
Novel00436	8.15423	7.6001	4.92878	1.15301	2.83351	2.37025	149.629	56.6027	1.4024	0.0026278	0.045431	--	PREDICTED: 1-aminocyclopropane-1-carboxylate oxidase homolog 12-like [Brassica rapa]
Novel00438	6.55221	7.09738	6.82435	0.0444626	0	0	128.865	0.387433	8.3777	2.6912e-20	7.1039e-18	--	BnaAnng17390D [Brassica napus]
Novel00448	6.50105	7.07733	6.03947	0.996839	1.24211	0.77654	137.447	26.512	2.3742	2.9573e-06	0.00014193	--	hypothetical protein EUTSA_v10020147mg [Eutrema salsugineum]>gi|557109090|gb|ESQ49397.1| hypothetical protein EUTSA_v10020147mg [Eutrema salsugineum]
Novel00471	3.36474	1.22723	0.715193	7.91978	9.026	9.75309	22.7624	144.505	-2.6664	2.0896e-07	1.275e-05	-//-
Novel00473	7.81443	9.12581	5.8172	1.89987	1.46368	2.05556	103.361	31.0712	1.734	0.00087985	0.018909	--	PREDICTED: glyceraldehyde-3-phosphate dehydrogenase, cytosolic-like isoform X1 [Brassica rapa]
Novel00486	20.257	19.1144	23.8799	3.20009	7.96551	11.5902	782.327	340.625	1.1996	0.00089903	0.019275	--	PREDICTED: CLAVATA3/ESR (CLE)-related protein 41-like [Brassica rapa]>gi|685290256|ref|XP_009136090.1| PREDICTED: CLAVATA3/ESR (CLE)-related protein 41-like [Brassica rapa]>gi|674940384|emb|CDX93036.1| BnaA03g37580D [Brassica napus]
Novel00490	1.875	0.3053	2.07034	4.42097	4.05837	5.40716	18.7688	75.7748	-2.0134	0.00079125	0.01729	--	PREDICTED: LOB domain-containing protein 38 [Brassica rapa]
Novel00497	2.17657	1.67186	3.10865	0.181092	0.0470104	0.0979663	43.3434	2.61206	4.0526	5.6449e-06	0.00025168	--	PREDICTED: 26S proteasome non-ATPase regulatory subunit 3 homolog B [Brassica rapa]
Novel00498	0.253825	1.15723	0.122617	2.79291	3.40445	3.21886	6.94228	54.0548	-2.9609	3.425e-05	0.0012402	--	PREDICTED: cysteine-rich receptor-like protein kinase 10 [Brassica rapa]
Novel00515	0.76091	2.9172	2.94064	30.7103	10.9961	14.3936	28.1903	307.118	-3.4455	0.0029406	0.049523	--	hypothetical protein EUTSA_v10025180mg [Eutrema salsugineum]>gi|557113045|gb|ESQ53328.1| hypothetical protein EUTSA_v10025180mg [Eutrema salsugineum]
Novel00519	23.6157	25.6158	24.6088	5.05163	5.81256	9.454	302.705	102.886	1.5569	0.00011822	0.0035621	-//-
Novel00527	0	0.0805818	0.0683064	9.87623	5.33834	5.48916	0.620937	109.722	-7.4652	6.4932e-10	5.8402e-08	--	BnaC06g31850D [Brassica napus]
Novel00559	2.00906	0.602605	2.9116	0	0.0525277	0.0547319	30.97	0.704145	5.4589	0.00036273	0.0092648	--	hypothetical protein ARALYDRAFT_911883 [Arabidopsis lyrata subsp. lyrata]>gi|297320714|gb|EFH51136.1| hypothetical protein ARALYDRAFT_911883 [Arabidopsis lyrata subsp. lyrata]
Novel00562	5.08564	7.74631	2.99279	0.796254	0.59714	0.717921	99.1081	16.844	2.5568	0.00013935	0.0040935	--	PREDICTED: F-box/kelch-repeat protein At3g16740-like [Brassica rapa]>gi|674854411|emb|CDY71000.1| BnaAnng35760D [Brassica napus]
Novel00565	0.704389	0.494064	2.14635	4.97698	4.84497	3.87035	18.4385	93.0448	-2.3352	4.3095e-05	0.0015197	--	PREDICTED: uncharacterized protein LOC103859326 isoform X1 [Brassica rapa]
Novel00568	11.5765	17.9449	9.45911	2.21531	1.64308	2.73925	171.255	36.5365	2.2287	2.7264e-06	0.0001326	-//-
Novel00584	2.86889	1.86204	3.07978	0	0.118763	0.041249	57.5824	1.39607	5.3662	4.6979e-09	3.7945e-07	--	BnaC08g48180D [Brassica napus]
Novel00590	5.36504	8.2675	6.05431	1.1088	0.810208	0.266592	133.904	19.1831	2.8033	1.1128e-07	7.1495e-06	--	PREDICTED: uncharacterized protein LOC103860522 [Brassica rapa]
Novel00601	9.99469	11.6312	8.5204	29.8141	28.288	23.4322	209.228	715.098	-1.7731	1.4463e-06	7.4623e-05	--	PREDICTED: cysteine-rich receptor-like protein kinase 29 [Brassica rapa]
Novel00648	0.414201	0.519311	0.0400184	39.7897	39.0532	31.0014	6.73623	976.267	-7.1792	1.4579e-47	3.5406e-44	--	BnaA04g05080D [Brassica napus]
Novel00656	0.186994	0	0	0.984049	2.50808	5.32345	0.5722	33.3027	-5.863	0.00044201	0.010909	-//-
Novel00666	9.25622	11.7224	12.3214	44.3806	41.0768	41.5229	94.9348	453.5	-2.2561	1.2047e-08	9.219e-07	--	BnaA06g34070D [Brassica napus]
Novel00673	0.270292	0.850875	0.323322	4.92606	6.29156	6.24911	32.5662	493.174	-3.9207	6.1315e-20	1.5619e-17	--	BnaC01g00320D [Brassica napus]
Novel00680	1.56083	0.957929	0	9.87951	39.8416	49.8411	5.9973	292.502	-5.608	4.3074e-06	0.00019862	--	BnaA04g18490D [Brassica napus]
Novel00690	0.150438	0.057156	0	0.767685	1.24554	2.28414	1.18373	30.608	-4.6925	2.1624e-05	0.00083004	--	cellulose synthase 5.1 catalytic subunit [Brassica napus]
Novel00691	9.07452	16.7459	9.80123	3.50454	3.92524	3.96214	504.212	202.01	1.3196	0.0015749	0.030419	--	PREDICTED: protein NSP-INTERACTING KINASE 2-like [Brassica rapa]
Novel00714	0.0972504	0	0	2.88456	3.86484	4.78208	0.5722	85.7251	-7.2271	3.9936e-15	6.6732e-13	--	hypothetical protein EUTSA_v10014215mg [Eutrema salsugineum]>gi|557100674|gb|ESQ41037.1| hypothetical protein EUTSA_v10014215mg [Eutrema salsugineum]
Novel00718	7.54909	11.2616	4.82666	0.637327	0.551487	0.689555	61.7158	6.2035	3.3145	4.8179e-06	0.00021856	-//-
Novel00721	16.8144	22.228	17.0443	0	0	0.0713383	237.555	0.358181	9.3734	2.9041e-30	1.8239e-27	--	BnaC08g11080D [Brassica napus]
Novel00725	13.9766	12.6116	26.107	0	0.115718	0	133.806	0.345964	8.5953	8.2947e-11	8.5113e-09	--	PREDICTED: uncharacterized protein LOC103864139 [Brassica rapa]
Novel00726	0	0	0.054349	1.82999	1.06188	0.873507	0.295508	25.1188	-6.4094	1.3372e-05	0.00054123	--	PREDICTED: putative UDP-sugar transporter DDB_G0278631 isoform X1 [Brassica rapa]>gi|674868957|emb|CDY65657.1| BnaA08g30690D [Brassica napus]
Novel00731	2.23953	0.562037	1.23075	0	0.0204131	0	57.3167	0.345964	7.3722	6.5174e-06	0.00028432	--	PREDICTED: LOW QUALITY PROTEIN: uncharacterized protein LOC103829890 [Brassica rapa]
Novel00736	0.0532573	0.030351	0.051455	2.24211	3.78325	4.5209	1.48864	142.309	-6.5789	4.6439e-20	1.1997e-17	--	PREDICTED: putative ribonuclease H protein At1g65750 [Brassica rapa]
Novel00743	2.53162	6.58256	3.66891	0.378481	0.86461	0.737093	47.0959	8.96639	2.393	0.0014572	0.028553	-//-
Novel00758	0.111016	0	0.214518	16.9954	14.6696	25.7434	0.877115	188.235	-7.7456	8.8831e-26	3.9949e-23	-//-
Novel00762	3.68789	2.81936	3.34583	0.129096	0.0893664	0.232791	64.1129	3.64513	4.1366	7.5895e-08	4.9903e-06	--	PREDICTED: glutathione S-transferase T3-like [Brassica rapa]>gi|685303069|ref|XP_009142243.1| PREDICTED: glutathione S-transferase T3-like [Brassica rapa]
Novel00763	0	0.0506758	0	4.50929	1.81109	1.79504	0.325429	69.2215	-7.7327	1.373e-05	0.00055448	--	BnaA06g08220D [Brassica napus]
Novel00765	0.209113	0	0.134691	2.1342	0.969545	2.66989	1.44931	30.494	-4.3951	5.2046e-05	0.0017835	--	PREDICTED: uncharacterized protein LOC103874877 [Brassica rapa]
Novel00767	11.4343	17.496	14.3767	2.84752	2.64555	2.59442	80.8506	18.9735	2.0913	0.00034342	0.0088596	-//-
Novel00780	30.8675	45.2999	35.4686	11.7369	9.70554	11.9137	731.141	274.721	1.4122	9.3555e-05	0.0029032	--	BnaC07g30870D [Brassica napus]
Novel00782	10.794	5.46064	10.4845	14.6357	18.1603	21.9898	408.2	1032.11	-1.3382	0.00016989	0.0048691	--	PREDICTED: LOW QUALITY PROTEIN: uncharacterized protein LOC103829890 [Brassica rapa]
Novel00796	2.31953	0.904447	1.41539	3.44583	5.94321	10.7423	22.1946	117.654	-2.4063	0.0018167	0.034041	--	PREDICTED: uncharacterized protein LOC104750100 [Camelina sativa]
Novel00807	1.80568	1.6722	0.545178	6.80278	10.4836	10.4562	20.5714	177.626	-3.1101	3.9193e-10	3.6607e-08	--	BnaC07g09380D [Brassica napus]
Novel00809	1.82657	0	0	3.49537	6.68593	3.13492	10.8718	100.445	-3.2077	2.5919e-05	0.00097436	--	BnaC08g08550D [Brassica napus]
Novel00810	0.584859	0.783273	0.197773	12.6329	7.16173	9.73272	30.8763	750.723	-4.6037	3.5549e-11	3.7727e-09	--	hypothetical protein VITISV_035070 [Vitis vinifera]
Novel00813	4.80217	4.80128	4.15127	0.32244	0.334813	0.348863	47.65	4.36631	3.448	2.2119e-05	0.00084812	--	PREDICTED: probable disease resistance RPP8-like protein 4, partial [Brassica rapa]
Novel00817	5.15595	3.16245	3.7361	0.355362	1.1287	1.92242	161.154	55.0219	1.5504	0.00074219	0.016385	--	PREDICTED: glutathione S-transferase T2-like [Brassica rapa]
Novel00823	1.1022	1.5989	1.0649	3.25966	5.87354	3.9417	10.9537	47.1955	-2.1072	0.0025948	0.044967	-//-
Novel00834	0.0510382	0.116346	0	2.14869	1.11557	1.00388	0.936958	31.4637	-5.0696	2.4077e-05	0.00091358	--	PREDICTED: uncharacterized protein LOC103831412 [Brassica rapa]
Novel00844	3.32816	4.30227	3.17632	0.504847	0.806493	0.630252	77.6612	17.3286	2.164	0.00030595	0.0080994	--	hypothetical protein EUTSA_v10017219mg [Eutrema salsugineum]>gi|557112218|gb|ESQ52502.1| hypothetical protein EUTSA_v10017219mg [Eutrema salsugineum]
Novel00850	0	0	0.311009	1.74533	2.13213	4.77643	0.886523	28.9074	-5.0271	1.9426e-05	0.00075846	--	PREDICTED: receptor-like protein 12 [Brassica rapa]
Novel00852	0.839958	0.745744	0.717566	0.160736	0.149335	0.201367	76.0839	21.1226	1.8488	0.0014293	0.02818	--	PREDICTED: uncharacterized protein LOC104748542 [Camelina sativa]
Novel00854	0.814845	1.02651	0.414353	9.88927	9.0331	4.4841	15.225	202.892	-3.7362	1.1275e-06	5.961e-05	--	PREDICTED: probable protein phosphatase 2C 25 [Brassica rapa]
Novel00856	1.93165	3.23371	2.04125	31.7086	33.2853	38.9313	34.7931	627.857	-4.1736	8.4539e-23	2.6548e-20	-//-
Novel00862	4.15521	3.61663	2.59124	0.506005	0.938254	0.31284	79.7881	16.9386	2.2359	0.00017499	0.0049917	--	PREDICTED: uncharacterized protein LOC103839211 isoform X2 [Brassica rapa]
Novel00864	0.516671	0.353338	1.19805	3.16388	2.6693	1.87204	11.9058	55.3222	-2.2162	0.001139	0.023401	--	PREDICTED: transcription factor bHLH115 [Brassica rapa]
Novel00883	7.33173	3.98781	4.1985	11.0237	12.0888	11.2811	202.843	564.35	-1.4762	8.2403e-05	0.0026239	--	PREDICTED: probable LRR receptor-like serine/threonine-protein kinase At3g47570 [Brassica rapa]
Novel00884	10.7559	12.6751	7.04538	0.34886	0	0	48.5514	0.774866	5.9694	1.0902e-08	8.4134e-07	--	BnaAnng25650D [Brassica napus]
Novel00885	23.8842	0.668049	15.7143	33.0873	35.6673	35.0403	80.7373	258.935	-1.6813	8.973e-05	0.0028202	--	RRNA intron-encoded homing endonuclease [Medicago truncatula]
Novel00886	2.20982	0.839575	0.751216	3.48481	6.26128	7.87967	26.9218	154.382	-2.5197	8.9255e-07	4.8239e-05	--	PREDICTED: uncharacterized protein LOC103874877 [Brassica rapa]
Novel00888	0	0.0821263	0	1.58567	2.36239	1.67831	0.650858	56.7737	-6.4467	9.9248e-11	1.0099e-08	--	PREDICTED: uncharacterized protein LOC103865391 [Brassica rapa]
Novel00890	5.53486	3.5676	3.28229	0.292183	0.60679	0.395158	94.4698	12.2167	2.951	8.2905e-07	4.5075e-05	--	BnaC05g34210D [Brassica napus]
Novel00911	92.0623	6.56766	72.8212	144.613	108.049	131.301	762.279	2138.11	-1.4879	0.0015833	0.030532	--	PREDICTED: uncharacterized protein LOC102603354 [Solanum tuberosum]
Novel00924	1.23683	1.37616	1.93472	11.5523	9.15766	9.48098	45.4533	378.528	-3.0579	8.7767e-13	1.1257e-10	--	BnaA06g20400D [Brassica napus]
Novel00939	3.48547	2.81399	4.63033	0.277911	0.769535	0.701599	66.4513	12.8746	2.3678	0.00023828	0.006531	--	BnaC02g30840D [Brassica napus]
Novel00978	18.8543	26.9524	25.6452	4.83753	4.55224	6.97861	397.477	113.14	1.8128	4.2022e-06	0.00019401	-//-
Novel01002	3.79053	4.1987	5.10652	0.868392	0.265211	1.27116	72.023	16.5543	2.1212	0.00044157	0.010905	-//-
Novel01004	0.698372	0.489844	0.207612	0	0.0177911	0.0370753	22.5143	1.06233	4.4055	0.0005597	0.013199	--	F15O4.13 [Arabidopsis thaliana]
Novel01012	1.83918	1.96965	0.93021	0.118104	0.331117	0.191673	111.239	18.5881	2.5812	3.3026e-06	0.00015583	--	PREDICTED: uncharacterized protein LOC103847773 [Brassica rapa]
Novel01020	0	0.063203	0.053575	1.2203	0.440741	0.918471	0.620937	17.4096	-4.8093	0.0012106	0.024598	--	PREDICTED: uncharacterized protein LOC103867519 [Brassica rapa]>gi|685315248|ref|XP_009148243.1| PREDICTED: uncharacterized protein LOC103871719 [Brassica rapa]>gi|685353543|ref|XP_009111981.1| PREDICTED: uncharacterized protein LOC103837371 [Brassica rapa]
Novel01024	0.332371	0.189416	0.0802808	10.9716	7.92527	9.8922	2.09077	127.869	-5.9345	2.795e-17	5.5332e-15	--	PREDICTED: ras-related protein RABA1b [Brassica rapa]
Novel01050	0.301154	0.343252	0.290963	6.91553	5.83449	8.41752	1.81407	51.4311	-4.8253	5.5884e-08	3.8121e-06	--	BnaA05g20700D [Brassica napus]
Novel01053	1.84912	1.46616	1.9419	0.153848	0.0798761	0	19.1749	1.12083	4.0966	0.0019672	0.03623	-//-
Novel01055	0.493851	0.0703607	0.119285	1.5357	2.82126	1.34202	3.20524	33.5094	-3.3861	0.0002912	0.0077541	--	PREDICTED: serine/threonine-protein phosphatase 7-like isoform X1 [Brassica rapa]
Novel01064	13.5702	12.0228	6.66566	2.07309	3.56886	2.24298	164.053	50.129	1.7104	0.000219	0.0060667	--	BnaA08g06280D [Brassica napus]
Novel01085	6.34462	4.69354	2.53448	0.204299	0.666722	0.284195	128.855	13.5469	3.2497	2.7324e-06	0.00013271	--	hypothetical protein VITISV_006175 [Vitis vinifera]
Novel01088	0.62534	0.118793	1.30905	4.53735	3.8313	4.09997	11.7673	88.0795	-2.904	2.1144e-06	0.00010396	--	BnaA07g02900D [Brassica napus]
Novel01091	9.92549	11.8075	11.6333	3.06181	2.26324	4.49183	180.116	66.0435	1.4474	0.0010161	0.021347	--	PREDICTED: uncharacterized protein LOC103838091 [Brassica rapa]
Novel01094	0.674842	0.454514	0.711278	2.08384	1.76761	1.96881	17.617	69.7809	-1.9859	0.0011407	0.023423	--	BnaA07g03590D [Brassica napus]
Novel01108	0.598492	0.209894	0.17792	4.00851	2.60717	3.24083	6.20304	79.3327	-3.6769	5.955e-08	4.0395e-06	--	BnaC08g08100D [Brassica napus]
Novel01113	18.4783	14.4766	29.8686	50.2558	36.5422	55.1046	420.75	1182.29	-1.4905	3.3532e-05	0.0012178	--	PREDICTED: LOB domain-containing protein 37-like [Brassica rapa]
Novel01126	0.318233	0.103634	0.263541	1.08746	2.52939	0.894198	4.4266	35.8652	-3.0183	0.0013958	0.027785	--	PREDICTED: LRR receptor-like serine/threonine-protein kinase GSO1 isoform X2 [Brassica rapa]
Novel01135	13.3617	9.27894	9.66081	0.169333	0.527494	0.641234	106.533	5.35792	4.3135	3.5627e-11	3.7727e-09	-//-
Novel01151	9.79242	12.332	10.1888	0.786251	1.22463	1.34691	137.838	17.682	2.9626	3.0185e-08	2.1645e-06	--	BnaC07g01920D [Brassica napus]
Novel01166	14.7563	6.88052	10.3255	0	0.177706	0.0462909	208.972	1.74204	6.9064	3.2126e-15	5.443e-13	--	BnaA07g08120D [Brassica napus]
Novel01167	2.80331	2.19467	2.59901	0	0	0.0586271	78.5263	0.716362	6.7763	3.6012e-13	4.9503e-11	--	BnaC07g11760D [Brassica napus]
Novel01168	28.5556	36.9965	31.4626	9.52242	8.80472	10.412	806.324	299.266	1.4299	6.799e-05	0.0022281	--	PREDICTED: uncharacterized protein LOC103829047 [Brassica rapa]>gi|685329845|ref|XP_009102954.1| PREDICTED: uncharacterized protein LOC103829047 [Brassica rapa]
Novel01183	1.61907	0.738161	2.39857	0	0.10724	0.223479	26.0815	2.12465	3.6177	0.0008772	0.018863	-//-
Novel01235	0.673588	0.590575	0.400488	7.68438	4.32424	5.14938	9.33765	123.498	-3.7253	3.3469e-07	1.9727e-05	--	BnaC09g33910D [Brassica napus]
Novel01242	0.576536	2.09086	0.557025	4.36293	4.21792	2.55014	17.7877	78.5642	-2.143	0.00021408	0.0059439	--	PREDICTED: inner centromere protein A [Brassica rapa]
Novel01248	5.54596	3.43152	3.44461	0.909674	0.590363	0.615137	91.3823	19.8606	2.202	8.0364e-05	0.0025679	--	BnaC06g14850D [Brassica napus]
Novel01252	0.101506	0	0.490356	5.63309	4.53821	1.78638	1.76364	44.1286	-4.6451	6.3904e-05	0.0021267	--	low-molecular-weight cysteine-rich 37 [Arabidopsis thaliana]>gi|254763277|sp|P82752.2|DF162_ARATH RecName: Full=Putative defensin-like protein 162; AltName: Full=Putative low-molecular-weight cysteine-rich protein 37; Short=Protein LCR37; Flags: Precursor>gi|332657830|gb|AEE83230.1| low-molecular-weight cysteine-rich 37 [Arabidopsis thaliana]
Novel01253	6.10846	7.34281	6.35325	1.27752	2.22196	2.28064	173.379	62.3168	1.4762	0.0010703	0.02224	--	PREDICTED: F-box protein At1g53790 isoform X2 [Brassica rapa]
Novel01258	0.614897	0.412266	0.139786	2.87248	3.05459	1.75988	9.30002	78.3984	-3.0755	1.6241e-06	8.2397e-05	--	PREDICTED: putative disease resistance protein At4g11170 isoform X2 [Brassica rapa]
Novel01259	0	0	0.0261361	0.491781	0.295641	1.70826	0.295508	33.0159	-6.8038	0.0022591	0.040299	--	PREDICTED: putative disease resistance protein At4g11170 isoform X2 [Brassica rapa]
Novel01265	36.5379	46.1914	45.0015	0	0.0910951	0.379671	815.937	3.55738	7.8415	3.3569e-47	7.6426e-44	-//-
Novel01267	0	0	0.0838602	1.74402	2.24213	0.898544	0.295508	20.713	-6.1312	9.3136e-05	0.0028972	--	BnaA05g14330D [Brassica napus]
Novel01278	3.32065	2.82078	2.66348	0.509557	0.622483	0.389163	164.08	35.6076	2.2041	3.7974e-06	0.00017712	--	PREDICTED: putative disease resistance protein At4g10780 [Camelina sativa]>gi|727606203|ref|XP_010476182.1| PREDICTED: putative disease resistance protein At4g10780 [Camelina sativa]>gi|727606205|ref|XP_010476183.1| PREDICTED: putative disease resistance protein At4g10780 [Camelina sativa]
Novel01279	7.14786	6.83805	6.37601	1.36127	1.89035	1.33086	346.974	97.4225	1.8325	5.1131e-06	0.00023023	--	PREDICTED: putative disease resistance protein At4g10780 [Camelina sativa]>gi|727606203|ref|XP_010476182.1| PREDICTED: putative disease resistance protein At4g10780 [Camelina sativa]>gi|727606205|ref|XP_010476183.1| PREDICTED: putative disease resistance protein At4g10780 [Camelina sativa]
Novel01288	46.923	83.3432	47.9796	141.498	107.147	92.3745	663.584	1618.4	-1.2862	0.0020123	0.03691	-//-
Novel01291	0.512622	0.584281	0.0825458	2.20717	2.88606	5.48365	3.96468	44.4307	-3.4863	2.3189e-05	0.00088358	--	PREDICTED: 26S proteasome non-ATPase regulatory subunit 4 homolog [Gossypium raimondii]>gi|763765394|gb|KJB32648.1| hypothetical protein B456_005G253700 [Gossypium raimondii]
Novel01302	13.9191	12.7238	11.8235	1.92172	2.69156	2.27262	240.458	53.56	2.1666	7.464e-07	4.1009e-05	--	BnaC01g39660D [Brassica napus]
Novel01304	0.664967	1.05267	1.01723	0.141388	0.0917587	0.0191218	43.415	5.18746	3.0651	0.00015431	0.0044754	-//-
Novel01306	4.23834	3.63219	3.21743	0.411627	0.633218	0.593811	202.949	37.1938	2.448	1.2793e-07	8.1047e-06	--	PREDICTED: uncharacterized protein LOC104789524 [Camelina sativa]
Novel01315	1.41071	2.55684	1.83219	0.0442551	0.252743	0.813989	73.2503	16.7586	2.1279	0.00055981	0.013199	--	PREDICTED: putative ribonuclease H protein At1g65750 [Brassica rapa]
Novel01317	1.88489	2.14837	2.19024	0.219342	0.227759	0.290053	71.5533	10.5406	2.7631	2.0261e-05	0.00078432	--	BnaA04g10170D [Brassica napus]
Novel01321	3.04849	2.43743	2.19801	0	0.271232	0.141307	49.2392	3.15032	3.9662	3.1943e-06	0.00015131	-//-
Novel01326	8.42237	12.6199	8.59451	0.0905462	0	0	91.3158	0.387433	7.8808	1.1418e-15	2.0388e-13	-//-
Novel01331	6.5824	7.37854	7.04292	1.66562	0.810719	2.14001	112.942	31.1982	1.856	0.00027694	0.0074395	-//-
Novel01345	7.19406	9.8817	12.4754	0.176496	0	0	94.2772	0.774866	6.9268	3.1234e-15	5.3167e-13	--	BnaA08g13590D [Brassica napus]
Novel01350	91.4537	130.815	105.328	348.567	250.823	322.27	948.368	3368.13	-1.8284	1.0346e-07	6.67e-06	--	BnaC01g00260D [Brassica napus]
Novel01371	24.4257	14.7116	22.2571	4.60283	8.38089	4.48903	531.212	187.008	1.5062	5.3634e-05	0.0018328	--	PREDICTED: WAT1-related protein At4g01440 [Brassica rapa]>gi|674880509|emb|CDY51711.1| BnaA09g51980D [Brassica napus]
Novel01382	0.0533877	0	0.257905	4.44413	2.33385	5.58206	1.76364	85.1054	-5.5926	5.6501e-10	5.1325e-08	--	PREDICTED: LOB domain-containing protein 37-like [Brassica rapa]
Novel01387	4.03138	2.65341	3.89496	13.6906	17.9956	14.9888	54.6367	299.332	-2.4538	9.5822e-09	7.4743e-07	-//-
Novel01405	11.6587	10.2272	18.3411	2.68658	1.81935	1.64294	194.386	37.5135	2.3734	1.9485e-05	0.00075994	--	hypothetical protein F383_01657 [Gossypium arboreum]
Novel01407	0.485242	0.599162	0.273479	6.92558	5.30311	4.22796	9.73233	151.194	-3.9575	2.9419e-10	2.8054e-08	--	BnaA09g14980D [Brassica napus]
Novel01429	0.884076	5.3217	0.880851	9.67491	16.2084	6.16338	147.809	846.56	-2.5179	0.00052991	0.012691	--	hypothetical protein VITISV_035070 [Vitis vinifera]
Novel01432	0.318765	0.29066	0.184787	0.670995	8.17091	9.04177	3.61874	97.9619	-4.7587	0.0015952	0.030746	--	copia-like protein [Brassica oleracea]
Novel01451	6.82157	8.06581	7.63785	17.0799	14.2516	15.8396	103.378	272.287	-1.3972	0.00060827	0.014132	--	BnaC06g43010D [Brassica napus]
Novel01452	14.8328	10.6794	16.7782	5.86958	4.06322	3.47544	407.095	163.633	1.3149	0.00042639	0.010624	--	BnaC03g46470D [Brassica napus]
Novel01456	3.31361	5.28753	3.20147	0.634099	0.164608	0.943335	41.4883	7.73138	2.4239	0.0017925	0.033693	--	BnaA01g37090D [Brassica napus]>gi|674899125|emb|CDY33718.1| BnaA09g45240D [Brassica napus]
Novel01462	0.144331	0	0.325375	20.0241	6.69183	7.27147	2.92685	269.263	-6.5235	0.00014096	0.0041343	--	PREDICTED: LOB domain-containing protein 38-like [Brassica rapa]
Novel01484	0.0508834	0.0144991	0.0245807	1.05892	0.808865	1.09302	2.06084	85.5774	-5.3759	2.6484e-12	3.2051e-10	-//-
Novel01527	3.09988	3.07844	1.51232	0.0587327	0.152466	0.190637	72.6047	4.65377	3.9636	4.7534e-08	3.2609e-06	--	PREDICTED: uncharacterized protein LOC103860211 [Brassica rapa]
Novel01557	7.64557	7.97517	3.4296	0.163289	0.373022	0.459343	161.532	10.3991	3.9573	1.2109e-08	9.2287e-07	--	PREDICTED: ATP synthase subunit delta', mitochondrial-like [Brassica rapa]
Novel01559	24.9183	26.2061	26.2133	9.21529	9.36533	8.9522	552.14	246.195	1.1652	0.0014114	0.028019	--	BnaC08g14650D [Brassica napus]
Novel01560	1.24473	0.650251	0.851847	2.0842	2.37029	4.13416	15.4697	59.7665	-1.9499	0.0023318	0.041354	--	PREDICTED: uncharacterized protein LOC104825836 [Tarenaya hassleriana]
Novel01592	22.0646	17.7814	19.036	1.90302	4.1991	3.66754	276.924	56.3397	2.2973	9.9678e-08	6.4388e-06	--	BnaC02g30470D [Brassica napus]
Novel01593	0	0	0.0769945	6.1762	1.82104	7.67231	0.295508	72.6501	-7.9416	5.2787e-07	2.9951e-05	--	BnaA01g22130D [Brassica napus]
Novel01599	2.48995	4.88959	1.88397	0.373148	0.327857	0.465839	89.4907	14.2149	2.6543	0.00074526	0.016443	--	PREDICTED: uncharacterized protein LOC103841280 [Brassica rapa]
Novel01619	104.584	95.5667	108.444	204.247	194.686	152.13	2017.79	4535.29	-1.1684	0.00054823	0.012993	--	PREDICTED: lipoyl synthase, mitochondrial [Brassica rapa]>gi|674919441|emb|CDY13855.1| BnaA09g43570D [Brassica napus]

## Sheet: Table S5
Table S5. Gene Ontology (GO) analysis of the differentially expressed genes (DEGs) between the diploid and autotetraploid pak choi.
GO_accession	Description	Term_type	Over_represented_pValue	Corrected_pValue	DEG_item	DEG_list	Bg_item	Bg_list	Up	Up_Gene_names	Down	Down_Gene_names
GO:0009521	photosystem	cellular_component	5.6523e-14	9.7911e-11	36	1405	187	31799	3	BraA08000220,BraA04001662,BraA01003167	33	BraA08001086,BraA01000943,BraA09006751,BraA05000807,BraA08002719,BraA07002962,BraA08000890,BraA09001017,BraA07000956,BraA04000488,BraA09003607,BraA04002224,BraA06000854,BraA05003505,BraA07002479,BraA09003163,BraA06001604,BraA01001284,BraA08002080,BraA06003172,BraA02004542,BraA05001521,BraA07003883,BraA05000544,BraA06000665,BraA09006307,BraA10000541,BraA08003838,BraA08000895,BraA01000954,BraA08000…
GO:0009579	thylakoid	cellular_component	6.2113e-14	9.7911e-11	40	1405	229	31799	4	BraA01003167,BraA03004327,BraA08000220,BraA04001662	36	BraA02004542,BraA05001521,BraA07003883,BraA06003172,BraA08002080,BraA09005567,BraA05000544,BraA06000665,BraA09000264,BraA09006307,BraA09003712,BraA08002092,BraA01000094,BraA08000895,BraA08003838,BraA10000541,BraA01000954,BraA08000043,BraA09006751,BraA01000943,BraA08002719,BraA05000807,BraA08001086,BraA07000956,BraA04000488,BraA09001017,BraA07002962,BraA08000890,BraA06000854,BraA04002224,BraA09003…
GO:0044436	thylakoid part	cellular_component	6.2113e-14	9.7911e-11	40	1405	229	31799	4	BraA08000220,BraA04001662,BraA03004327,BraA01003167	36	BraA06000854,BraA09003607,BraA04002224,BraA06001604,BraA09003163,BraA01001284,BraA07002479,BraA05003505,BraA08002719,BraA05000807,BraA01000943,BraA09006751,BraA08001086,BraA04000488,BraA07000956,BraA07002962,BraA08000890,BraA09001017,BraA09006307,BraA09000264,BraA01000094,BraA09003712,BraA08002092,BraA08000043,BraA01000954,BraA08003838,BraA10000541,BraA08000895,BraA07003883,BraA05001521,BraA02004…
GO:0034357	photosynthetic membrane	cellular_component	5.6018e-13	6.6227e-10	37	1405	212	31799	3	BraA08000220,BraA04001662,BraA01003167	34	BraA08001086,BraA08002719,BraA05000807,BraA09006751,BraA01000943,BraA09001017,BraA08000890,BraA07002962,BraA04000488,BraA07000956,BraA04002224,BraA09003607,BraA06000854,BraA01001284,BraA09003163,BraA06001604,BraA07002479,BraA05003505,BraA06003172,BraA08002080,BraA07003883,BraA05001521,BraA02004542,BraA06000665,BraA05000544,BraA09006307,BraA09000264,BraA01000954,BraA08000043,BraA08000895,BraA10000…
GO:0015979	photosynthesis	biological_process	1.0434e-11	9.8687e-09	37	1405	233	31799	3	BraA01003167,BraA08000220,BraA04001662	34	BraA06003172,BraA08002080,BraA05001521,BraA02004542,BraA07003883,BraA05000544,BraA06000665,BraA09006307,BraA08000895,BraA08003838,BraA10000541,BraA08000043,BraA01000954,BraA08002092,BraA09003712,BraA08001086,BraA09006751,BraA01000943,BraA08002719,BraA05000807,BraA09001017,BraA08000890,BraA07002962,BraA07000956,BraA04000488,BraA04002224,BraA09003607,BraA08003979,BraA06000854,BraA05003505,BraA07002…
GO:0009522	photosystem I	cellular_component	3.462e-08	2.7286e-05	15	1405	60	31799	2	BraA08000220,BraA04001662	13	BraA08001086,BraA06003172,BraA08002080,BraA09003607,BraA08002719,BraA06000854,BraA01000943,BraA08000043,BraA06000665,BraA08002092,BraA05003505,BraA07000956,BraA09003712
GO:0009523	photosystem II	cellular_component	7.1419e-08	4.8249e-05	21	1405	121	31799	1	BraA01003167	20	BraA02004542,BraA09006751,BraA05001521,BraA05000807,BraA07003883,BraA04000488,BraA05000544,BraA08000890,BraA07002962,BraA09001017,BraA09006307,BraA04002224,BraA07002479,BraA09003163,BraA06001604,BraA01001284,BraA08003838,BraA10000541,BraA08000895,BraA01000954
GO:0009654	photosystem II oxygen evolving complex	cellular_component	9.4342e-08	5.5768e-05	13	1405	47	31799	0		13	BraA02004542,BraA09006751,BraA05000807,BraA07003883,BraA09006307,BraA07002479,BraA06001604,BraA04000488,BraA09003163,BraA01001284,BraA08003838,BraA09001017,BraA01000954
GO:0046537	2,3-bisphosphoglycerate-independent phosphoglycerate mutase activity	molecular_function	2.4568e-07	0.00012909	7	1405	12	31799	0		7	BraA04002510,BraA07001020,BraA09003764,BraA03001904,BraA05001184,BraA07001021,BraA08002753
GO:0042651	thylakoid membrane	cellular_component	5.6283e-07	0.00026616	16	1405	82	31799	1	BraA04001662	15	BraA06003172,BraA05000807,BraA07003883,BraA09006751,BraA02004542,BraA09001017,BraA04000488,BraA09006307,BraA09000264,BraA01000954,BraA08003838,BraA06001604,BraA09003163,BraA01001284,BraA07002479
GO:0016211	ammonia ligase activity	molecular_function	1.6464e-06	0.00063137	8	1405	21	31799	6	BraA10002074,BraA01003790,BraA06001384,BraA02000716,BraA04001108,BraA03004077	2	BraA04001002,BraA02004172
GO:0016880	acid-ammonia (or amide) ligase activity	molecular_function	1.6464e-06	0.00063137	8	1405	21	31799	6	BraA10002074,BraA01003790,BraA04001108,BraA03004077,BraA06001384,BraA02000716	2	BraA02004172,BraA04001002
GO:0004619	phosphoglycerate mutase activity	molecular_function	1.7356e-06	0.00063137	7	1405	15	31799	0		7	BraA07001021,BraA08002753,BraA09003764,BraA03001904,BraA05001184,BraA07001020,BraA04002510
GO:0009538	photosystem I reaction center	cellular_component	5.7151e-06	0.0019305	8	1405	24	31799	1	BraA08000220	7	BraA05003505,BraA07000956,BraA08002092,BraA01000943,BraA06000854,BraA08001086,BraA09003607
GO:0016868	intramolecular transferase activity, phosphotransferases	molecular_function	6.1738e-06	0.0019464	10	1405	39	31799	0		10	BraA03002521,BraA04002510,BraA05001184,BraA08002753,BraA07001021,BraA04002596,BraA05000695,BraA07001020,BraA03001904,BraA09003764
GO:0004356	glutamate-ammonia ligase activity	molecular_function	6.6995e-06	0.0019801	7	1405	18	31799	5	BraA03004077,BraA04001108,BraA10002074,BraA01003790,BraA02000716	2	BraA02004172,BraA04001002
GO:1990204	oxidoreductase complex	cellular_component	7.5629e-06	0.0020239	15	1405	89	31799	0		15	BraA05000807,BraA07003883,BraA02004542,BraA09006751,BraA05000503,BraA09006307,BraA04000488,BraA06001604,BraA09003163,BraA01001284,BraA07002479,BraA04003291,BraA01000954,BraA09001017,BraA08003838
GO:0009084	glutamine family amino acid biosynthetic process	biological_process	7.7035e-06	0.0020239	10	1405	41	31799	8	BraA01004067,BraA02000716,BraA04002975,BraA04001108,BraA03004077,BraA10002074,BraA01004066,BraA01003790	2	BraA04001002,BraA05000961
GO:0006542	glutamine biosynthetic process	biological_process	9.5634e-06	0.0023803	6	1405	13	31799	5	BraA10002074,BraA04001108,BraA03004077,BraA01003790,BraA02000716	1	BraA04001002
GO:0016879	ligase activity, forming carbon-nitrogen bonds	molecular_function	2.3211e-05	0.0054883	17	1405	123	31799	10	BraA01003790,BraA09005213,BraA03000005,BraA02000716,BraA10002074,BraA01003082,BraA04001108,BraA01001223,BraA03004077,BraA06001384	7	BraA03000443,BraA06002605,BraA02004172,BraA01000016,BraA03003948,BraA09000526,BraA04001002
GO:0044281	small molecule metabolic process	biological_process	3.0594e-05	0.0065965	109	1405	1674	31799	34	BraA01003790,BraA09006223,BraA03006357,BraA08002040,BraA01001844,BraA03000402,BraA09002468,BraA03004254,BraA01003151,BraA04001108,BraA03004314,BraA01000396,BraA01000082,BraA05002887,BraA10002074,BraA08000869,BraA01004510,BraA09005822,BraA07003485,BraA05003197,BraA06001384,BraA02001792,BraA09005916,BraA02000716,BraA10000598,BraA01004066,BraA03004077,BraA03003561,BraA03000005,BraA08002412,BraA01001…	75	BraA09004772,BraA07001383,BraA06004501,Novel00224,BraA09001328,BraA03004049,BraA01001421,BraA04002667,Novel01094,BraA04001002,BraA01003592,BraA01003639,BraA03000443,BraA03004028,BraA05003387,BraA07003706,BraA01004592,BraA09005183,BraA01002935,BraA05000398,BraA03003948,BraA10003135,BraA03000197,BraA05000961,BraA04002978,BraA04002527,BraA05003840,Novel01606,BraA05001143,BraA06002605,BraA06003101,Br…
GO:0043436	oxoacid metabolic process	biological_process	3.0688e-05	0.0065965	76	1405	1068	31799	25	BraA08002412,BraA01001223,BraA01000348,BraA01004067,BraA04002975,BraA10000598,BraA01004066,BraA03004077,BraA03003561,BraA02001792,BraA02000716,BraA10002074,BraA01004510,BraA06001384,BraA05003197,BraA01000396,BraA05002887,BraA09002468,BraA01003151,BraA04001108,BraA03004314,BraA09006223,BraA01003790,BraA03006357,BraA01001844	51	BraA07003172,BraA09006056,BraA03001111,BraA07003190,BraA10000212,BraA06001309,BraA06001308,BraA09005776,BraA06001665,BraA03004318,BraA03003778,BraA04001814,BraA08002502,BraA07003967,BraA05000028,BraA01004189,BraA06001513,BraA07003472,BraA01000094,BraA07003927,BraA06001726,BraA07002943,BraA02000250,BraA02000635,BraA05001143,BraA08002413,BraA03003808,BraA06002605,BraA07003032,BraA03003309,BraA10001…
GO:0006082	organic acid metabolic process	biological_process	3.3488e-05	0.0068853	76	1405	1071	31799	25	BraA01004066,BraA10000598,BraA03003561,BraA03004077,BraA02001792,BraA02000716,BraA08002412,BraA01000348,BraA01004067,BraA04002975,BraA01001223,BraA01003151,BraA09002468,BraA03004314,BraA04001108,BraA03006357,BraA01003790,BraA09006223,BraA01001844,BraA01004510,BraA10002074,BraA06001384,BraA05003197,BraA05002887,BraA01000396	51	BraA07002943,BraA06001726,BraA07003927,BraA02000250,BraA02000635,BraA03003808,BraA08002413,BraA06002605,BraA05001143,BraA08001932,BraA06001548,BraA03003309,BraA07003032,BraA10001220,BraA07003172,BraA09006056,BraA03001111,BraA10000212,BraA06001308,BraA06001309,BraA07003190,BraA04001814,BraA08002502,BraA06001665,BraA09005776,BraA03003778,BraA03004318,BraA06001513,BraA01004189,BraA01000094,BraA07003…
GO:0019752	carboxylic acid metabolic process	biological_process	8.9694e-05	0.016548	73	1405	1049	31799	25	BraA01000396,BraA05002887,BraA10002074,BraA01004510,BraA05003197,BraA06001384,BraA01003790,BraA09006223,BraA03006357,BraA01001844,BraA09002468,BraA01003151,BraA04001108,BraA03004314,BraA08002412,BraA01001223,BraA04002975,BraA01004067,BraA01000348,BraA02001792,BraA02000716,BraA01004066,BraA10000598,BraA03004077,BraA03003561	48	BraA01003639,BraA03000443,BraA03004028,BraA07003706,BraA09005183,BraA01002935,BraA05000398,BraA03003948,BraA10003135,BraA03000197,BraA05000961,BraA05003840,BraA04002527,BraA04002978,BraA07001383,BraA01001421,BraA04001002,Novel01094,BraA03003778,BraA03004318,BraA06001665,BraA09005776,BraA08002502,BraA04001814,BraA05000028,BraA01000094,BraA06001513,BraA01004189,BraA07003172,BraA09006056,BraA0300111…
GO:0016853	isomerase activity	molecular_function	9.2403e-05	0.016548	33	1405	365	31799	5	BraA08000395,BraA10003009,BraA01000721,BraA01000082,Novel00164	28	BraA04002510,BraA04002790,BraA03004022,BraA07001735,BraA08002753,BraA01003603,BraA05003559,BraA05000695,BraA09003764,BraA04000769,BraA09004891,BraA06004501,BraA05004631,BraA03002521,BraA05000398,BraA02000636,BraA06002552,BraA03001904,BraA05003368,BraA07001738,BraA05001184,BraA01004592,BraA07001020,BraA04000213,BraA06000759,BraA04002596,BraA06000985,BraA07001021
GO:0016053	organic acid biosynthetic process	biological_process	9.5088e-05	0.016548	37	1405	429	31799	13	BraA02000716,BraA02001792,BraA01003790,BraA03003561,BraA03004077,BraA04001108,BraA01004066,BraA01000396,BraA06001384,BraA01004067,BraA05003197,BraA04002975,BraA10002074	24	BraA08001932,BraA06001548,BraA10001220,BraA06002605,BraA05001143,Novel01094,BraA04001002,BraA07003927,BraA09005183,BraA06001513,BraA01002935,BraA01000094,BraA09005776,BraA03003778,BraA03000443,BraA10000212,BraA07003190,BraA04002527,BraA03001111,BraA09006056,BraA05000961,BraA10003135,BraA03000197,BraA03003948
GO:0046394	carboxylic acid biosynthetic process	biological_process	9.5088e-05	0.016548	37	1405	429	31799	13	BraA01004066,BraA03003561,BraA04001108,BraA03004077,BraA01003790,BraA02001792,BraA02000716,BraA10002074,BraA05003197,BraA04002975,BraA06001384,BraA01004067,BraA01000396	24	BraA07003927,Novel01094,BraA04001002,BraA06002605,BraA05001143,BraA06001548,BraA08001932,BraA10001220,BraA03001111,BraA09006056,BraA05000961,BraA03003948,BraA10003135,BraA03000197,BraA10000212,BraA04002527,BraA07003190,BraA03003778,BraA03000443,BraA09005776,BraA01000094,BraA01002935,BraA06001513,BraA09005183
GO:1901607	alpha-amino acid biosynthetic process	biological_process	9.7979e-05	0.016548	25	1405	245	31799	11	BraA10002074,BraA01004066,BraA04001108,BraA03004077,BraA01004067,BraA06001384,BraA04002975,BraA03003561,BraA05003197,BraA01003790,BraA02000716	14	BraA10003135,BraA05000961,BraA09006056,BraA03001111,BraA10000212,BraA04001002,BraA03000443,BraA03003778,BraA06002605,BraA10001220,BraA01002935,BraA06001513,BraA06001548,BraA08001932
GO:0044283	small molecule biosynthetic process	biological_process	0.00011857	0.019334	44	1405	549	31799	17	BraA01004066,BraA03004254,BraA03003561,BraA03004077,BraA04001108,BraA01003790,BraA02001792,BraA02000716,BraA08000869,BraA10002074,BraA05003197,BraA04002975,BraA06001384,BraA01004067,BraA05002887,BraA01000396,BraA01000082	27	BraA07003927,Novel01094,BraA04001002,BraA02001167,BraA09005565,BraA06002605,BraA05001143,BraA08001932,BraA06001548,BraA10001220,BraA06004501,BraA09006056,BraA03001111,BraA05000961,BraA03003948,BraA10003135,BraA03000197,BraA10000212,BraA04002527,BraA07003190,BraA03003778,BraA03000443,BraA09005776,BraA01000094,BraA06001513,BraA01002935,BraA09005183
GO:0043531	ADP binding	molecular_function	0.00013521	0.021314	22	1405	220	31799	13	Novel00331,BraA03000402,BraA09005213,BraA08002326,BraA02004043,BraA02002337,BraA05003181,Novel01278,BraA07001695,BraA03005211,BraA08002327,Novel01279,Novel00813	9	Novel00183,BraA05001169,Novel01259,BraA04002419,Novel00198,Novel01258,BraA06004750,BraA02000301,BraA07001692
GO:0008652	cellular amino acid biosynthetic process	biological_process	0.00013979	0.021325	27	1405	280	31799	11	BraA02000716,BraA01003790,BraA04001108,BraA03004077,BraA05003197,BraA04002975,BraA03003561,BraA06001384,BraA01004067,BraA01004066,BraA10002074	16	BraA10001220,BraA01000094,BraA06001548,BraA08001932,BraA09005183,BraA06001513,BraA01002935,BraA03003778,BraA03000443,BraA06002605,BraA04001002,BraA10000212,BraA10003135,BraA03001111,BraA09006056,BraA05000961
GO:0042132	fructose 1,6-bisphosphate 1-phosphatase activity	molecular_function	0.00026618	0.037966	5	1405	14	31799	0		5	BraA04000451,BraA09004782,BraA07002006,BraA04000590,BraA08000594
GO:1901566	organonitrogen compound biosynthetic process	biological_process	0.00026654	0.037966	127	1405	2112	31799	45	BraA02001792,BraA09005916,BraA02000716,BraA01004066,BraA03004640,BraA03004077,BraA03003561,BraA03004696,BraA03004419,BraA05001180,BraA03004021,BraA08000366,BraA03000005,BraA08002412,BraA01001223,BraA03004641,BraA04002975,BraA01004067,BraA01003790,BraA08002751,BraA03006357,BraA03002140,BraA08002040,BraA01001844,BraA03000402,BraA03004254,BraA01003151,BraA02002093,BraA07002520,BraA09001671,BraA04001…	82	BraA03000658,BraA06002605,BraA05000523,BraA06003101,BraA03003996,BraA02000366,BraA10001220,BraA01002332,BraA03003309,BraA08001932,BraA06001548,BraA07003927,BraA02000391,BraA05003202,BraA03000960,BraA07002943,BraA03000004,BraA09005565,BraA03003867,BraA02001167,BraA09000526,BraA09003837,BraA09006058,BraA05001177,BraA03003778,BraA01004008,BraA05001054,BraA02002435,BraA09004661,BraA03002853,BraA01000…
GO:0051536	iron-sulfur cluster binding	molecular_function	0.00028664	0.037966	19	1405	176	31799	1	BraA02004504	18	BraA09000264,BraA06001906,BraA01003906,BraA02002816,BraA04002419,BraA06002704,BraA10001710,BraA07000517,BraA03001714,BraA07003472,BraA09001751,BraA09001106,BraA06001524,BraA07003262,BraA01003904,BraA06001445,BraA01004338,Novel01619
GO:0051540	metal cluster binding	molecular_function	0.00028664	0.037966	19	1405	176	31799	1	BraA02004504	18	BraA01003906,BraA02002816,BraA04002419,BraA06001906,BraA09000264,BraA06001524,BraA07003472,BraA09001751,BraA09001106,BraA03001714,BraA06002704,BraA07000517,BraA10001710,BraA06001445,BraA01004338,BraA01003904,BraA07003262,Novel01619
GO:0016597	amino acid binding	molecular_function	0.00028902	0.037966	12	1405	83	31799	3	BraA02001476,BraA03003561,BraA07003523	9	BraA04002333,BraA02000160,BraA06001513,BraA08002686,BraA03000644,BraA02000701,BraA05001416,BraA03001784,BraA01002101
GO:0031406	carboxylic acid binding	molecular_function	0.00036355	0.045243	12	1405	85	31799	3	BraA02001476,BraA03003561,BraA07003523	9	BraA04002333,BraA02000160,BraA08002686,BraA06001513,BraA02000701,BraA03000644,BraA03001784,BraA01002101,BraA05001416
GO:0043177	organic acid binding	molecular_function	0.00036355	0.045243	12	1405	85	31799	3	BraA02001476,BraA03003561,BraA07003523	9	BraA02000160,BraA04002333,BraA02000701,BraA03000644,BraA01002101,BraA03001784,BraA05001416,BraA08002686,BraA06001513
GO:0009507	chloroplast	cellular_component	0.00049374	0.058373	6	1405	24	31799	1	BraA08000484	5	BraA05001521,BraA04002224,BraA06001223,BraA10000541,BraA05000398
GO:0009536	plastid	cellular_component	0.00049374	0.058373	6	1405	24	31799	1	BraA08000484	5	BraA05001521,BraA05000398,BraA06001223,BraA10000541,BraA04002224
GO:0044711	single-organism biosynthetic process	biological_process	0.00052765	0.06086	101	1405	1650	31799	37	BraA01003151,BraA03004254,BraA03005496,BraA09001671,BraA04001108,BraA03004018,BraA01003790,BraA03000402,BraA08002040,BraA08000869,BraA08002322,BraA09005822,BraA10002074,BraA10001826,BraA05003197,BraA06001384,BraA05002887,BraA01000396,BraA01000082,BraA05000455,BraA10001123,BraA01004066,BraA03003561,BraA06004584,BraA03004077,BraA02001792,BraA03005974,BraA02000716,BraA09005916,BraA06001111,BraA08002…	64	BraA04002667,BraA09001437,BraA09001328,BraA03004049,BraA07003348,BraA02000332,BraA04001002,Novel01094,BraA01003592,BraA03002213,BraA08002681,BraA01003603,BraA10001568,Novel00224,BraA06004501,BraA05000961,BraA03003948,BraA10003135,BraA03000197,BraA10001035,BraA04002527,BraA07003706,BraA03000443,BraA05000322,BraA09005183,BraA01002935,BraA06003902,Novel00690,BraA08003034,BraA06001836,BraA07002943,Br…
GO:0016866	intramolecular transferase activity	molecular_function	0.00057373	0.064599	12	1405	89	31799	0		12	BraA06004501,BraA07001021,BraA08002753,BraA09003764,BraA03001904,BraA07001020,BraA05000695,BraA04002596,BraA05001184,BraA04002510,BraA03002521,BraA01003603
GO:1901605	alpha-amino acid metabolic process	biological_process	0.00059533	0.065472	29	1405	340	31799	14	BraA01003790,BraA02000716,BraA10002074,BraA01004066,BraA03004077,BraA01001223,BraA04001108,BraA01004067,BraA01000348,BraA03004314,BraA06001384,BraA04002975,BraA03003561,BraA05003197	15	BraA03000443,BraA03003778,BraA06002605,BraA10001220,BraA01002935,BraA06001513,BraA06001548,BraA08001932,BraA10003135,BraA05000961,BraA03001111,BraA09006056,BraA01001421,BraA10000212,BraA04001002
GO:0009064	glutamine family amino acid metabolic process	biological_process	0.00075747	0.081411	12	1405	93	31799	9	BraA01004066,BraA01003790,BraA10002074,BraA03004077,BraA01001223,BraA04001108,BraA02000716,BraA04002975,BraA01004067	3	BraA05000961,BraA04001002,BraA08001932
GO:0006541	glutamine metabolic process	biological_process	0.00096356	0.10126	8	1405	47	31799	6	BraA01003790,BraA10002074,BraA01001223,BraA04001108,BraA03004077,BraA02000716	2	BraA04001002,BraA08001932
GO:0004089	carbonate dehydratase activity	molecular_function	0.0015393	0.15824	5	1405	20	31799	1	BraA06001132	4	BraA02000611,BraA05004716,BraA01004807,BraA07003370
GO:0019898	extrinsic component of membrane	cellular_component	0.0018103	0.18214	13	1405	116	31799	1	BraA01003142	12	BraA09001017,BraA08003838,BraA01001284,BraA04000488,BraA06001604,BraA09003163,BraA09006307,BraA07003883,BraA05000807,BraA09006751,BraA02004542,BraA07002482
GO:0004402	histone acetyltransferase activity	molecular_function	0.0018949	0.18669	6	1405	32	31799	1	BraA05000771	5	BraA06002498,BraA03006514,BraA06003093,BraA01000143,BraA02004368
GO:0032787	monocarboxylic acid metabolic process	biological_process	0.0020278	0.1957	30	1405	384	31799	7	BraA08002412,BraA01004510,BraA01003151,BraA02001792,BraA09006223,BraA01000396,BraA05002887	23	BraA07003190,BraA05003840,BraA04002527,Novel01094,BraA02000635,BraA03000197,BraA03003948,BraA07003927,BraA07002943,BraA07003172,BraA05000028,BraA01004189,BraA09005776,BraA05001143,BraA03004028,BraA06001665,BraA03004318,BraA01003639,BraA04001814,BraA07003706,BraA08002502,BraA03003808,BraA08002413
GO:0019203	carbohydrate phosphatase activity	molecular_function	0.0022386	0.20758	6	1405	31	31799	0		6	BraA09004782,BraA04000451,BraA07002006,BraA04000590,BraA04002596,BraA08000594
GO:0050308	sugar-phosphatase activity	molecular_function	0.0022386	0.20758	6	1405	31	31799	0		6	BraA08000594,BraA04002596,BraA04000590,BraA09004782,BraA04000451,BraA07002006
GO:0098796	membrane protein complex	cellular_component	0.002402	0.21843	62	1405	989	31799	13	BraA09000011,BraA05003026,BraA01003167,BraA04002975,BraA08000220,BraA04001662,BraA03000402,BraA08002040,BraA01003142,BraA01003151,BraA08000280,BraA01002710,BraA04001361	49	BraA02002435,BraA07002482,BraA09006307,BraA08002092,BraA04002596,BraA09003712,BraA09001751,BraA10000541,BraA08003838,BraA08001479,BraA08000895,BraA08000043,BraA01000954,BraA02004542,BraA05001521,BraA07003883,BraA08002080,BraA02004550,BraA06003172,BraA04001388,BraA05000544,BraA02000301,BraA06000665,BraA08002163,BraA06000854,BraA09003607,BraA04002224,BraA02000841,BraA05000503,BraA07002479,BraA05003…
GO:0044763	single-organism cellular process	biological_process	0.0024552	0.21843	395	1405	7981	31799	162	BraA10001301,BraA03000402,BraA03006044,BraA01001227,BraA05002370,BraA03004293,BraA03004018,BraA01003142,BraA08002733,BraA02000956,BraA08003496,BraA06003959,BraA07001407,Novel00852,BraA09005213,BraA01003565,BraA01004639,BraA03005457,BraA06003476,BraA08000869,BraA09005822,BraA03004188,BraA06001111,BraA07003562,BraA09005916,BraA03006014,BraA02001792,BraA03004398,BraA08000280,BraA09005740,BraA0200254…	233	Novel00224,BraA05000545,BraA07002782,BraA03004967,BraA07004172,BraA01003603,Novel00198,BraA03002213,BraA08003641,BraA03004117,BraA05003114,BraA03004022,Novel00434,BraA03004049,Novel00307,BraA02002025,BraA08003201,BraA08003034,BraA03002871,Novel01606,BraA01003108,Novel01407,BraA09006743,BraA04002978,BraA05003840,BraA08002163,BraA05000961,BraA03005679,BraA08003220,BraA01004236,BraA08002093,BraA0500…
GO:0034212	peptide N-acetyltransferase activity	molecular_function	0.0026816	0.21843	6	1405	34	31799	1	BraA05000771	5	BraA02004368,BraA06002498,BraA01000143,BraA03006514,BraA06003093
GO:0061733	peptide-lysine-N-acetyltransferase activity	molecular_function	0.0026816	0.21843	6	1405	34	31799	1	BraA05000771	5	BraA06002498,BraA03006514,BraA06003093,BraA01000143,BraA02004368
GO:0004618	phosphoglycerate kinase activity	molecular_function	0.0027195	0.21843	3	1405	7	31799	0		3	BraA01004189,BraA03003808,BraA05003840
GO:0051186	cofactor metabolic process	biological_process	0.0027664	0.21843	36	1405	496	31799	10	BraA09005916,BraA09001671,BraA03004640,BraA09005213,BraA01000396,BraA05002887,BraA03004641,BraA08002412,BraA06001250,BraA08002322	26	BraA03004967,BraA05000523,BraA03003808,BraA01002436,BraA09005565,BraA03004049,BraA07003927,BraA09001328,BraA09001437,BraA04002667,BraA07002943,BraA01001421,BraA01004189,BraA02002025,BraA05000322,BraA03004318,BraA03003778,BraA01003639,BraA01004592,BraA08002502,BraA05003840,BraA10000209,BraA10000212,BraA07003262,BraA03003948,BraA10002699
GO:0004615	phosphomannomutase activity	molecular_function	0.0028176	0.21843	3	1405	7	31799	0		3	BraA04002596,BraA03002521,BraA05000695
GO:0009226	nucleotide-sugar biosynthetic process	biological_process	0.0028176	0.21843	3	1405	7	31799	0		3	BraA03002521,BraA04002596,BraA05000695
GO:0009298	GDP-mannose biosynthetic process	biological_process	0.0028176	0.21843	3	1405	7	31799	0		3	BraA05000695,BraA03002521,BraA04002596
GO:0019673	GDP-mannose metabolic process	biological_process	0.0028176	0.21843	3	1405	7	31799	0		3	BraA04002596,BraA03002521,BraA05000695
GO:1901564	organonitrogen compound metabolic process	biological_process	0.003326	0.25369	152	1405	2773	31799	50	BraA02002093,BraA07002520,BraA03000355,BraA03004314,BraA08002751,BraA01003790,BraA08002040,BraA03002140,BraA03000402,BraA01001844,BraA10002074,BraA09005822,BraA09000548,BraA06001250,BraA08000869,BraA08002322,BraA10002906,BraA08003444,BraA09005213,BraA03003561,BraA02001792,BraA09005916,BraA02000716,BraA08002412,BraA03004641,BraA01001223,BraA01000348,BraA04002975,BraA03004419,BraA05001180,BraA08000…	102	Novel01003,BraA03004049,BraA09001437,BraA04002667,BraA10003029,BraA01001421,BraA08000327,BraA06004627,BraA07001383,BraA03004967,Novel00224,BraA02000577,BraA10003135,BraA05000961,BraA08003220,BraA02003699,BraA10002699,BraA04002978,BraA05003840,Novel01606,BraA01003639,BraA03003934,BraA07003770,BraA09005183,BraA02002025,BraA03000960,BraA05003202,BraA01002436,BraA03000004,BraA09000526,BraA09006058,Br…
GO:0022836	gated channel activity	molecular_function	0.0040882	0.30687	17	1405	191	31799	9	BraA03006044,BraA04002120,BraA10001123,Novel01053,BraA01000335,BraA05003021,BraA08000869,BraA04002118,BraA04002119	8	BraA03002766,BraA03001066,BraA07003287,BraA05002801,Novel01533,BraA04000539,BraA04002527,BraA02003700
GO:0016774	phosphotransferase activity, carboxyl group as acceptor	molecular_function	0.0042255	0.30761	3	1405	8	31799	0		3	BraA05003840,BraA01004189,BraA03003808
GO:0016874	ligase activity	molecular_function	0.004228	0.30761	29	1405	394	31799	14	BraA03000005,BraA01001844,BraA02000716,BraA09005213,BraA03006357,BraA07002390,BraA01000396,BraA01003790,BraA06001384,BraA01001223,BraA04001108,BraA03004077,BraA01003082,BraA10002074	15	Novel01050,BraA01000016,BraA03003309,BraA02004172,BraA06002605,BraA02001463,BraA10001776,BraA03000443,BraA09000526,BraA04001002,BraA06001308,BraA06001309,BraA04002978,BraA09005802,BraA03003948
GO:0006777	Mo-molybdopterin cofactor biosynthetic process	biological_process	0.0047049	0.33208	5	1405	26	31799	3	BraA03004640,BraA03004641,BraA09005213	2	BraA05000523,BraA07003262
GO:0019720	Mo-molybdopterin cofactor metabolic process	biological_process	0.0047049	0.33208	5	1405	26	31799	3	BraA03004641,BraA03004640,BraA09005213	2	BraA07003262,BraA05000523
GO:0004861	cyclin-dependent protein serine/threonine kinase inhibitor activity	molecular_function	0.0047786	0.33232	4	1405	16	31799	4	BraA04002394,BraA09005740,BraA03004398,BraA03004804	0
GO:0042592	homeostatic process	biological_process	0.0051583	0.35165	29	1405	389	31799	10	Novel01278,Novel01053,BraA08000869,Novel01279,BraA01000534,BraA03000532,BraA06002292,BraA05000088,BraA08001780,BraA06003476	19	BraA08001569,BraA03004246,BraA01003459,BraA01004008,BraA05000322,BraA02000857,BraA03004028,BraA08002093,BraA05000545,BraA10000544,BraA03001714,BraA07002354,BraA10002712,BraA04000539,BraA03005679,Novel00434,BraA07003827,BraA05004613,BraA09006743
GO:0006575	cellular modified amino acid metabolic process	biological_process	0.0052052	0.35165	11	1405	102	31799	2	BraA01000348,BraA09005213	9	BraA01001421,BraA04002667,BraA03003778,BraA03003948,BraA07003927,BraA03004049,BraA09000526,BraA10000212,BraA03005869
GO:0016833	oxo-acid-lyase activity	molecular_function	0.0055175	0.36749	4	1405	17	31799	0		4	BraA06004627,BraA05001143,BraA07003927,BraA04002527
GO:0010565	regulation of cellular ketone metabolic process	biological_process	0.0059533	0.38045	2	1405	3	31799	2	BraA09006223,BraA01003151	0
GO:0019216	regulation of lipid metabolic process	biological_process	0.0059533	0.38045	2	1405	3	31799	2	BraA01003151,BraA09006223	0
GO:0019217	regulation of fatty acid metabolic process	biological_process	0.0059533	0.38045	2	1405	3	31799	2	BraA01003151,BraA09006223	0
GO:0004616	phosphogluconate dehydrogenase (decarboxylating) activity	molecular_function	0.0061029	0.38481	9	1405	75	31799	3	BraA08002412,BraA01004510,BraA09001671	6	BraA07003172,BraA03000192,BraA07002943,BraA08002413,BraA05000028,BraA02000635
GO:0003857	3-hydroxyacyl-CoA dehydrogenase activity	molecular_function	0.0062874	0.38828	10	1405	89	31799	2	BraA08002412,BraA01004510	8	BraA05000028,BraA02000635,BraA03004028,BraA07003172,BraA04001814,BraA07003706,BraA08002413,BraA07002943
GO:0050518	2-C-methyl-D-erythritol 4-phosphate cytidylyltransferase activity	molecular_function	0.0063221	0.38828	3	1405	9	31799	2	BraA03005974,BraA10001826	1	BraA03002213
GO:0044710	single-organism metabolic process	biological_process	0.0065353	0.39622	295	1405	5880	31799	102	BraA06001384,BraA07003485,BraA09000299,BraA05002887,BraA01000396,BraA06002292,BraA02001886,BraA02001247,BraA03005496,BraA04001716,BraA08001930,BraA01004191,BraA01004067,BraA03004202,BraA07003931,BraA05004007,BraA01004310,Novel01278,BraA03000223,BraA08000420,BraA07000480,BraA04002223,BraA03005974,BraA08003225,BraA08002322,BraA04002220,BraA01004510,BraA10002074,Novel00436,BraA10001123,BraA04000732,…	193	BraA04002515,BraA10001035,BraA08000594,BraA10002206,BraA03003948,BraA01002935,BraA05001526,BraA08001491,BraA03004028,BraA02003143,BraA05000322,BraA05003387,BraA04000791,Novel01094,BraA04001002,BraA01003592,BraA02000792,BraA03000162,BraA02001289,BraA01004269,BraA10001710,BraA01003593,BraA09004772,BraA02003698,BraA09006063,BraA06001308,BraA08003487,BraA07003190,BraA06004087,BraA08003898,BraA0100009…
GO:0007050	cell cycle arrest	biological_process	0.0069482	0.40977	4	1405	18	31799	4	BraA04002394,BraA09005740,BraA03004804,BraA03004398	0
GO:0009165	nucleotide biosynthetic process	biological_process	0.0070188	0.40977	21	1405	265	31799	8	BraA03000402,BraA03000005,BraA08002040,BraA09005916,BraA04002975,BraA01001223,BraA01003151,BraA09005822	13	BraA01000016,BraA05000695,BraA04002596,Novel00224,BraA03002853,BraA06003101,BraA02002435,BraA01003592,BraA02000301,BraA01002309,BraA03002521,BraA02000391,BraA09001328
GO:1901293	nucleoside phosphate biosynthetic process	biological_process	0.0070188	0.40977	21	1405	265	31799	8	BraA09005822,BraA01003151,BraA04002975,BraA01001223,BraA03000402,BraA03000005,BraA08002040,BraA09005916	13	BraA03002521,BraA01002309,BraA02000391,BraA09001328,BraA01003592,BraA02000301,BraA02002435,BraA06003101,BraA04002596,Novel00224,BraA01000016,BraA05000695,BraA03002853
GO:0030291	protein serine/threonine kinase inhibitor activity	molecular_function	0.0075016	0.42741	4	1405	18	31799	4	BraA03004398,BraA03004804,BraA04002394,BraA09005740	0
GO:0016538	cyclin-dependent protein serine/threonine kinase regulator activity	molecular_function	0.0075016	0.42741	4	1405	18	31799	4	BraA09005740,BraA04002394,BraA03004398,BraA03004804	0
GO:0015103	inorganic anion transmembrane transporter activity	molecular_function	0.0078793	0.44358	8	1405	66	31799	2	BraA05003515,BraA03003789	6	BraA02003700,BraA04002527,BraA03000619,BraA03000974,BraA05002801,BraA02000913
GO:0090407	organophosphate biosynthetic process	biological_process	0.0081653	0.45428	30	1405	426	31799	14	BraA03004018,BraA01001223,BraA03004641,BraA04002975,BraA03004640,BraA01003151,BraA09005822,BraA08002040,BraA09005916,BraA09005213,BraA03000402,BraA03000005,BraA01004310,BraA01000082	16	BraA02000301,BraA01003592,BraA09001328,BraA02000391,BraA07003262,BraA01002309,BraA03002521,BraA03002853,BraA01000016,BraA05000695,BraA04002596,Novel00224,BraA08002681,BraA05000523,BraA02002435,BraA06003101
GO:0070567	cytidylyltransferase activity	molecular_function	0.0086876	0.47772	3	1405	10	31799	2	BraA03005974,BraA10001826	1	BraA03002213
GO:0003727	single-stranded RNA binding	molecular_function	0.0096435	0.52419	2	1405	4	31799	0		2	BraA03006230,BraA09002311
GO:0004970	ionotropic glutamate receptor activity	molecular_function	0.010118	0.5376	6	1405	45	31799	5	BraA04002118,BraA04002120,BraA01000335,BraA10001123,BraA04002119	1	BraA07003287
GO:0008066	glutamate receptor activity	molecular_function	0.010118	0.5376	6	1405	45	31799	5	BraA04002119,BraA01000335,BraA04002118,BraA04002120,BraA10001123	1	BraA07003287
GO:0051260	protein homooligomerization	biological_process	0.011246	0.57486	3	1405	11	31799	0		3	BraA05002827,BraA04001350,BraA04002228
GO:0032324	molybdopterin cofactor biosynthetic process	biological_process	0.011324	0.57486	5	1405	32	31799	3	BraA03004640,BraA03004641,BraA09005213	2	BraA07003262,BraA05000523
GO:0043545	molybdopterin cofactor metabolic process	biological_process	0.011324	0.57486	5	1405	32	31799	3	BraA03004641,BraA03004640,BraA09005213	2	BraA05000523,BraA07003262
GO:0032978	protein insertion into membrane from inner side	biological_process	0.011548	0.57486	2	1405	4	31799	0		2	BraA03004649,BraA03004647
GO:0032979	protein insertion into mitochondrial membrane from inner side	biological_process	0.011548	0.57486	2	1405	4	31799	0		2	BraA03004647,BraA03004649
GO:0051204	protein insertion into mitochondrial membrane	biological_process	0.011548	0.57486	2	1405	4	31799	0		2	BraA03004647,BraA03004649
GO:0045454	cell redox homeostasis	biological_process	0.012078	0.59497	20	1405	256	31799	4	BraA01000534,BraA08001780,BraA03000532,BraA05000088	16	Novel00434,BraA07003827,BraA10002712,BraA03005679,BraA05004613,BraA09006743,BraA03004246,BraA01003459,BraA02000857,BraA05000322,BraA01004008,BraA03004028,BraA10000544,BraA03001714,BraA07002354,BraA08002093
GO:0006732	coenzyme metabolic process	biological_process	0.012443	0.60661	23	1405	313	31799	6	BraA03004640,BraA06001250,BraA03004641,BraA05002887,BraA09005213,BraA09005916	17	BraA07003262,BraA03004049,BraA09001328,BraA03003948,BraA07003927,BraA04002667,BraA01001421,BraA05003840,BraA10000212,BraA03004318,BraA03003778,BraA01003639,BraA05000523,BraA08002502,BraA01004592,BraA03003808,BraA01004189
GO:0009110	vitamin biosynthetic process	biological_process	0.013135	0.62089	11	1405	115	31799	6	BraA01004067,BraA08000869,BraA05002887,BraA03004254,BraA01004066,BraA01000396	5	BraA02001167,BraA06004501,BraA09005565,BraA07003927,BraA03003948
GO:0042364	water-soluble vitamin biosynthetic process	biological_process	0.013135	0.62089	11	1405	115	31799	6	BraA01004067,BraA08000869,BraA05002887,BraA03004254,BraA01000396,BraA01004066	5	BraA02001167,BraA06004501,BraA09005565,BraA07003927,BraA03003948
GO:0042126	nitrate metabolic process	biological_process	0.013493	0.62089	3	1405	12	31799	0		3	BraA07003472,BraA07003967,BraA06001726
GO:0042128	nitrate assimilation	biological_process	0.013493	0.62089	3	1405	12	31799	0		3	BraA07003472,BraA07003967,BraA06001726
GO:2001057	reactive nitrogen species metabolic process	biological_process	0.013493	0.62089	3	1405	12	31799	0		3	BraA07003472,BraA06001726,BraA07003967
GO:0006520	cellular amino acid metabolic process	biological_process	0.013523	0.62089	40	1405	629	31799	17	BraA10000598,BraA01004066,BraA03003561,BraA03004314,BraA03004077,BraA04001108,BraA03006357,BraA01003790,BraA02000716,BraA01001844,BraA10002074,BraA04002975,BraA05003197,BraA01000348,BraA01004067,BraA06001384,BraA01001223	23	BraA01001421,BraA04001002,BraA02000250,BraA06002605,BraA06001548,BraA08001932,BraA10001220,BraA07001383,BraA03003309,BraA05000961,BraA09006056,BraA03001111,BraA10003135,BraA06001309,BraA06001308,BraA10000212,BraA04002978,BraA03000443,BraA03003778,BraA01000094,BraA06001513,BraA01002935,BraA09005183
GO:0055086	nucleobase-containing small molecule metabolic process	biological_process	0.01446	0.6575	35	1405	536	31799	10	BraA01003151,BraA09005916,BraA08002040,BraA03000402,BraA09005822,BraA07003485,BraA01001223,BraA04002975,BraA05002887,BraA03000005	25	BraA02000391,BraA09001328,BraA03004049,BraA04002667,BraA01003592,BraA09004772,BraA06003101,BraA03003808,BraA05000695,Novel00224,BraA10003135,BraA01002309,BraA03002521,BraA05003840,BraA02000301,Novel01606,BraA01003639,BraA03004318,BraA08002502,BraA01004592,BraA02002435,BraA03002853,BraA01000016,BraA04002596,BraA01004189
GO:0006766	vitamin metabolic process	biological_process	0.014837	0.66186	11	1405	117	31799	6	BraA01004066,BraA01000396,BraA03004254,BraA05002887,BraA08000869,BraA01004067	5	BraA07003927,BraA03003948,BraA09005565,BraA06004501,BraA02001167
GO:0006767	water-soluble vitamin metabolic process	biological_process	0.014837	0.66186	11	1405	117	31799	6	BraA01004067,BraA08000869,BraA05002887,BraA01004066,BraA01000396,BraA03004254	5	BraA02001167,BraA06004501,BraA09005565,BraA07003927,BraA03003948
GO:0015035	protein disulfide oxidoreductase activity	molecular_function	0.015116	0.66186	13	1405	146	31799	4	BraA01000534,BraA08001780,BraA05000088,BraA03000532	9	BraA05000322,BraA02000857,BraA03004246,BraA01003459,BraA03001714,BraA07002354,BraA10000544,BraA09006743,BraA08002093
GO:0015036	disulfide oxidoreductase activity	molecular_function	0.015116	0.66186	13	1405	146	31799	4	BraA01000534,BraA03000532,BraA05000088,BraA08001780	9	BraA03004246,BraA01003459,BraA05000322,BraA02000857,BraA08002093,BraA09006743,BraA10000544,BraA03001714,BraA07002354
GO:0005230	extracellular ligand-gated ion channel activity	molecular_function	0.015604	0.67697	6	1405	49	31799	5	BraA04002120,BraA04002118,BraA01000335,BraA10001123,BraA04002119	1	BraA07003287
GO:0019725	cellular homeostasis	biological_process	0.016156	0.69454	24	1405	333	31799	7	BraA03000532,BraA06002292,BraA05000088,BraA08001780,BraA08000869,BraA01000534,Novel01053	17	BraA05004613,BraA09006743,BraA10002712,BraA04000539,BraA03005679,Novel00434,BraA07003827,BraA08002093,BraA10000544,BraA03001714,BraA07002354,BraA03004246,BraA01003459,BraA01004008,BraA05000322,BraA02000857,BraA03004028
GO:0042398	cellular modified amino acid biosynthetic process	biological_process	0.019258	0.82048	8	1405	77	31799	1	BraA09005213	7	BraA03004049,BraA03003948,BraA07003927,BraA03003778,BraA04002667,BraA09000526,BraA10000212
GO:0006631	fatty acid metabolic process	biological_process	0.02013	0.84996	18	1405	240	31799	4	BraA09006223,BraA01004510,BraA01003151,BraA08002412	14	BraA08002413,BraA07003706,BraA04001814,BraA09005776,BraA03004028,BraA06001665,BraA05001143,BraA05000028,BraA07002943,BraA07003172,Novel01094,BraA02000635,BraA07003190,BraA04002527
GO:0009036	Type II site-specific deoxyribonuclease activity	molecular_function	0.021362	0.8684	4	1405	25	31799	2	BraA03001672,BraA03005915	2	BraA05000545,BraA02003160
GO:0015666	restriction endodeoxyribonuclease activity	molecular_function	0.021362	0.8684	4	1405	25	31799	2	BraA03005915,BraA03001672	2	BraA02003160,BraA05000545
GO:0009127	purine nucleoside monophosphate biosynthetic process	biological_process	0.021599	0.8684	12	1405	141	31799	6	BraA01003151,BraA09005822,BraA08002040,BraA04002975,BraA03000402,BraA03000005	6	BraA01002309,BraA02002435,BraA03002853,BraA02000301,BraA01003592,BraA01000016
GO:0009168	purine ribonucleoside monophosphate biosynthetic process	biological_process	0.021599	0.8684	12	1405	141	31799	6	BraA04002975,BraA03000005,BraA03000402,BraA08002040,BraA01003151,BraA09005822	6	BraA01000016,BraA01003592,BraA02000301,BraA03002853,BraA01002309,BraA02002435
GO:0004045	aminoacyl-tRNA hydrolase activity	molecular_function	0.021791	0.8684	3	1405	14	31799	2	BraA01000549,BraA10002496	1	BraA05002714
GO:0008509	anion transmembrane transporter activity	molecular_function	0.021864	0.8684	11	1405	125	31799	4	BraA03003789,BraA05003515,BraA01004639,BraA02002282	7	BraA02000913,BraA05002339,BraA05002801,BraA04002527,BraA02003700,BraA03000619,BraA03000974
GO:0015098	molybdate ion transmembrane transporter activity	molecular_function	0.022036	0.8684	3	1405	14	31799	0		3	BraA02000913,BraA03000974,BraA03000619
GO:0015689	molybdate ion transport	biological_process	0.022036	0.8684	3	1405	14	31799	0		3	BraA02000913,BraA03000974,BraA03000619
GO:0019637	organophosphate metabolic process	biological_process	0.02295	0.88034	48	1405	808	31799	18	BraA09005822,BraA04002975,BraA01001223,BraA03004641,BraA05002887,BraA01004310,BraA01000082,BraA03000005,BraA04000732,BraA09005213,BraA01003151,BraA03004640,BraA09001671,BraA03004018,BraA03000402,BraA04001716,BraA09005916,BraA08002040	30	BraA01002309,BraA07003172,BraA03002521,BraA07003262,Novel01606,BraA08000594,BraA05003840,BraA02000301,BraA02002435,BraA01004592,BraA08002502,BraA01003639,BraA03004318,BraA05002788,BraA01000016,BraA01004189,BraA04002596,BraA03002853,BraA07002943,BraA09001328,BraA02000391,BraA09003620,BraA01003592,BraA02000792,BraA08002681,BraA05000523,BraA06003101,BraA03003808,BraA05000695,Novel00224
GO:0002520	immune system development	biological_process	0.023217	0.88034	2	1405	6	31799	1	BraA03004696	1	BraA01001421
GO:0016836	hydro-lyase activity	molecular_function	0.023266	0.88034	13	1405	158	31799	5	BraA01004510,BraA06001250,BraA03003561,BraA06001132,BraA08003843	8	BraA01004807,BraA02000635,BraA06001513,BraA07003370,BraA02000611,BraA06004643,BraA05004716,BraA05000028
GO:0009156	ribonucleoside monophosphate biosynthetic process	biological_process	0.023883	0.88034	12	1405	143	31799	6	BraA01003151,BraA09005822,BraA08002040,BraA04002975,BraA03000005,BraA03000402	6	BraA01002309,BraA02002435,BraA02000301,BraA03002853,BraA01000016,BraA01003592
GO:0000723	telomere maintenance	biological_process	0.024079	0.88034	5	1405	39	31799	3	Novel01278,BraA06003476,Novel01279	2	BraA08001569,BraA05000545
GO:0032200	telomere organization	biological_process	0.024079	0.88034	5	1405	39	31799	3	Novel01279,BraA06003476,Novel01278	2	BraA05000545,BraA08001569
GO:0060249	anatomical structure homeostasis	biological_process	0.024079	0.88034	5	1405	39	31799	3	BraA06003476,Novel01278,Novel01279	2	BraA05000545,BraA08001569
GO:0005216	ion channel activity	molecular_function	0.024144	0.88034	21	1405	304	31799	10	BraA08000869,BraA01003041,BraA01000335,BraA05003021,BraA04002119,BraA04002118,BraA04002120,BraA03006044,Novel01053,BraA10001123	11	Novel01533,BraA04000539,BraA10002320,BraA05002801,BraA07003287,BraA04002527,BraA02003700,BraA03002766,BraA03004068,BraA03001066,BraA08003722
GO:0022838	substrate-specific channel activity	molecular_function	0.024144	0.88034	21	1405	304	31799	10	Novel01053,BraA10001123,BraA04002120,BraA03006044,BraA04002118,BraA04002119,BraA01000335,BraA05003021,BraA08000869,BraA01003041	11	BraA03004068,BraA03001066,BraA08003722,BraA03002766,BraA04002527,BraA02003700,BraA05002801,BraA07003287,Novel01533,BraA04000539,BraA10002320
GO:0009307	DNA restriction-modification system	biological_process	0.024542	0.88034	4	1405	26	31799	2	BraA03005915,BraA03001672	2	BraA02003160,BraA05000545
GO:0044355	clearance of foreign intracellular DNA	biological_process	0.024542	0.88034	4	1405	26	31799	2	BraA03001672,BraA03005915	2	BraA05000545,BraA02003160
GO:0045735	nutrient reservoir activity	molecular_function	0.025117	0.88034	8	1405	79	31799	1	BraA01003138	7	BraA03003444,BraA07003558,BraA06003645,BraA03002873,BraA02002312,BraA03001031,BraA03002871
GO:0006188	IMP biosynthetic process	biological_process	0.025388	0.88034	3	1405	15	31799	1	BraA03000005	2	BraA01000016,BraA01003592
GO:0046040	IMP metabolic process	biological_process	0.025388	0.88034	3	1405	15	31799	1	BraA03000005	2	BraA01000016,BraA01003592
GO:0016888	endodeoxyribonuclease activity, producing 5'-phosphomonoesters	molecular_function	0.025486	0.88034	5	1405	39	31799	2	BraA03005915,BraA03001672	3	BraA02003160,BraA05000545,BraA04000738
GO:0015267	channel activity	molecular_function	0.025504	0.88034	21	1405	306	31799	10	BraA01000335,BraA05003021,BraA01003041,BraA08000869,BraA04002118,BraA04002119,BraA03006044,BraA04002120,BraA10001123,Novel01053	11	BraA07003287,BraA05002801,BraA10002320,BraA04000539,Novel01533,BraA02003700,BraA04002527,BraA03002766,BraA03001066,BraA08003722,BraA03004068
[truncated: 2,422 more rows]

## Sheet: Table S6
Table S6. Kyoto Encyclopedia of Genes and Genomes (KEGG) analysis of the differentially expressed genes (DEGs) between the diploid and autotetraploid pak choi.
#Term	Database	ID	Input number	Background number	P-Value	Corrected P-Value	Input	KEGG_ID/KO	Entrez_ID	Hyperlink
[truncated: 111 more rows]

## Sheet: Table S7
Table S7. DEGs related to photosynthesis
[truncated: 36 more rows]

## Sheet: Table S8
Table S8. Output summary and quality control of Hi-C sequencing
[truncated: 3 more rows]

[truncated: 7 more sheets: Table S9, Table S10, Table S11, Table S12, Table S13, Table S14, Table S15]
